# Supplementary material for: MicroRNA Expression in Myocardial Tissue and Plasma of Patients with End-Stage Heart Failure during LVAD Support: Comparison of Continuous and Pulsatile Devices
Source: PLoS One. 2015 Oct 2;10(10):e0136404. doi: 10.1371/journal.pone.0136404 (PMC4592005; doi:10.1371/journal.pone.0136404)
Supplement: S2 File — (XLSX) [file pone.0136404.s002.xlsx]

## Sheet: Table A
	Supplemental file 2. Table A: Microarray analysis of miR expression in cardiac tissue
	of pf-LVAD patients (pre-LVAD versus post-LVAD)
	Probe ID	Annotation	logFC	Average HY3	p-value
	17822	hsa-miR-490-5p	0,14	6528	0,007
	29802	hsa-miR-144	-1,21	9366	0,010
	17885	hsa-miRPlus-A1086	-0,51	7069	0,010
	11020	hsa-miR-22	-0,30	13827	0,011
	147616	hsa-miR-4291	-0,23	10378	0,011
	11092	hsa-miR-378*	0,43	7241	0,019
	10943	hsa-miR-136	0,15	8260	0,023
	17608	hsa-miR-425	-0,26	7292	0,025
	46558	hsa-miR-1268/hsa-miR-1268b	0,40	5865	0,026
	46258	hsa-miR-1184	0,14	7150	0,026
	148085	hsa-miR-3687	-0,40	6495	0,028
	147744	hsa-miR-4286	0,10	14105	0,029
	42845	hsa-miR-125b-2*	0,11	6056	0,034
	11023	hsa-miR-222	-0,75	9601	0,040
	42744	hsa-miR-23a	-0,14	12563	0,041
	148668	hsa-miR-378	0,40	12140	0,043
	11105	hsa-miR-378/hsa-miR-378c/hsa-miR-378d	0,35	11663	0,044
	17848	hsa-miRPlus-A1087	-0,62	7892	0,046
	148420	hsa-miR-3607-3p	0,27	9547	0,047
	10916	hsa-miR-1	0,310	12478	0,673
	19588	hsa-miR-17*	0,056	8368	0,701
	147512	hsa-miR-21	-0,629	9104	0,191
	42638	hsa-miR-23a*	-0,097	6580	0,166
	42682	hsa-miR-25	-0,088	7693	0,288
	17810	hsa-miR-29b-1*	-0,015	6804	0,896
	145693	hsa-miR-92a	-0,012	8753	0,934
	42571	hsa-miR-129*	0,201	8318	0,626
	146160	hsa-miR-133b	0,081	13895	0,664
	x	hsa-miR-137	x	x	x
	145798	hsa-miR-142-5p	-0,215	7191	0,105
	10952	hsa-miR-146a	0,239	6839	0,177
	10964	hsa-miR-155	-0,237	7667	0,555
	29562	hsa-miR-199a-5p	0,093	9939	0,549
	19591	hsa-miR-199b-5p	0,086	8300	0,845
	5730	hsa-miR-208a	0,000	10140	0,997
	11022	hsa-miR-221	-0,833	9510	0,094
	46870	hsa-miR-320d	-0,205	9170	0,245
	9938	hsa-let-7i	-0,066	6161	0,646
	Grey: miRNAs that were differentially expressed between pre- and post-LVAD.
	MiRNAs selected for real time PCR analysis are in depictedin bold and also in the
	below section (white)

## Sheet: Table B
Supplemental file 2. Table B: Microarray analysis of miR expression in cardiac
tissue of pf-LVAD patients (control versus pre-LVAD)
Probe ID	Annotation	Control	pre-LVAD	logFC	Average HY3
29802	hsa-miR-144	-5.092	-1.226	3.866	9.381
42866	hsa-miR-451	-5.736	-2.105	3.631	10.647
46620	hsa-miR-1275	-2.141	0.96	3.102	12.036
46921	hsa-miR-1290	-2.605	-0,003	2.602	10.834
10916	hsa-miR-1	1.085	-1.1	-2.185	12.385
147820	hsa-miR-3133	0.81	-1.257	-2.072	7.432
148642	hsa-miR-1246	-2.079	-0.08	2	11.371
1477767	hsa-miR-4279	-0.36	1.973	-1.612	10.883
147636	hsa-miR-4284	0.92	-0.66	-1.579	14.123
148032	hsa-miR-3685	0.81	-0.67	-1.476	9.068
11053	hsa-miR-32	0.57	-0.89	-1.454	7.381
42571	hsa-miR-129*	1.046	-0.3	-1.342	8.232
10964	hsa-miR-155	-0.14	1.203	1.34	7.753
148599	hsa-miR-3680	1	-0.27	-1.27	7.008
46944	hsa-miR-1297	0.42	-0.81	-1.225	7.763
145852	hsa-miR-210	-0.18	1.026	1.202	8.488
42654	hsa-miR-483-5p	-1.221	-0.02	1.201	7.359
148396	hsa-miR-642b	-1.762	-0.6	1.16	8.163
148682	hsa-miR-483-3p	-0.57	-1.718	-1.145	10.587
146165	hsa-miR-1973	-0.06	1.085	1.14	10.477
146008	hsa-miR-26b	0.17	-0.95	-1.12	10.233
147691	hsa-miR-320e	-0.36	0.76	1.12	9.345
46324	hsa-miR-320b	-0.21	0.89	1.102	9.737
147942	hsa-miR-4268	-0.68	-1.778	-1.098	9.812
145798	hsa-miR-142-5p	-1.668	-0.57	1.093	7.297
46228	hsa-miR-320c	-0.2	0.89	1.085	9.42
42761	hsa-miR-675	-1.501	-0.44	1.064	7.34
42872	hsa-miR-138-1*	0.71	-0.35	-1.056	9.275
27533	hsa-miR-320a	-0.18	0.86	1.037	9.749
148228	hsa-miR-3656	-1.118	-0.09	1.031	8.434

## Sheet: Table C
Supplemental file 2. Table C: Microarray analysis of miR expression in cardiac
tissue of pf-LVAD patients (control versus post-LVAD) (>logFC >1)
Probe ID	Annotation	Control	post-LVAD	logFC	Average HY3
10916	hsa-miR-1	1.09	-1.02	-2.106	12.036
147820	hsa-miR-3133	0.81	-1.11	-1.922	7.34
11022	hsa-miR-221	1.25	-0.4	-1.647	9.339
147636	hsa-miR-4284	0.92	-0.68	-1.598	13.871
11053	hsa-miR-32	0.57	-1.01	-1.579	7.266
147767	hsa-miR-4279	-0.36	-1.89	-1.526	10.917
148032	hsa-miR-3685	0.81	-0.66	-1.462	9.111
147588	hsa-miR-4288	1.18	-0.26	-1.433	9.97
33596	hsa-miR-126*	0.59	-0.74	-1.336	9.679
42571	hsa-miR-129*	1.05	-0.29	-1.335	8.106
46944	hsa-miR-1297	0.42	-0.87	-1.284	7.653
148599	hsa-miR-3680	1	-0.21	-1.204	6.979
148682	hsa-miR-483-3p	-0.57	-1.73	-1.161	10.676
146112	hsa-miR-30b	0.63	-0.52	-1.157	11.486
4610	hsa-miR-126	0.6	-0.55	-1.147	11.911
145844	hsa-miR-374a	0.32	-0.8	-1.115	7.757
146008	hsa-miR-26b	0.17	-0.94	-1.101	10.009
46483	hsa-miR-27a	0.38	-0.7	-1.077	9.866
147942	hsa-miR-4268	-0.68	-1.74	-1.058	9.864
27536	hsa-miR-190	0.61	-0.4	-1.017	7.338
147817	hsa-miR-3196	-1.44	-0.44	1.007	8.51
42581	hsa-miR-513a-5p	-0.49	0.53	1.032	9.179
145798	hsa-miR-142-5p	-1.67	-0.6	1.063	7.393
10964	hsa-miR-155	-0.14	1.15	1.284	7.884
146165	hsa-miR-1973	-0.06	1.31	1.365	10.535
148642	hsa-miR-1246	-2.08	-0.6	1.478	11.505
46921	hsa-miR-1290	-2.61	-0.62	1.982	10.97
42866	hsa-miR-451	-5.74	-3.42	2.311	10.696
29802	hsa-miR-144	-5.09	-2.47	2.618	9.586
46620	hsa-miR-1275	-2.14	0.65	2.79	12.303
