# Supplementary material for: MicroRNA Expression in Myocardial Tissue and Plasma of Patients with End-Stage Heart Failure during LVAD Support: Comparison of Continuous and Pulsatile Devices
Source: PLoS One. 2015 Oct 2;10(10):e0136404. doi: 10.1371/journal.pone.0136404 (PMC4592005; doi:10.1371/journal.pone.0136404)
Supplement: S3 File — (XLSX) [file pone.0136404.s003.xlsx]

## Sheet: Table A
	Supplemental file 3. Table A: Microarray analysis of miR expression in cardiac
	tissue of cf-LVAD patients (pre-LVAD versus post-LVAD)
	Probe ID	Annotation	logFC	Average HY3	p-value
	19588	hsa-miR-17*	0,19	6561	0,002
	10943	hsa-miR-136	0,38	8359	0,002
	42682	hsa-miR-25	0,20	7758	0,010
	145693	hsa-miR-92a	0,23	8658	0,020
	11022	hsa-miR-221	-0,96	9041	0,021
	147588	hsa-miR-4288	-1,06	9525	0,025
	11023	hsa-miR-222	-0,62	9578	0,027
	145897	hsa-miR-92b	0,14	6270	0,028
	10952	hsa-miR-146a	0,41	7137	0,038
	17810	hsa-miR-29b-1*	0,18	6507	0,038
	42739	hsa-miR-339-5p	-0,11	6622	0,040
	42538	hsa-miR-196a*	-0,08	6931	0,040
	42743	hsa-let-7e*	0,17	5848	0,046
	10916	hsa-miR-1	-0,10	12669	0,880
	147512	hsa-miR-21	-0,28	9503	0,413
	11020	hsa-miR-22	-0,04	13845	0,820
	42744	hsa-miR-23a	0,00	12845	0,988
	42638	hsa-miR-23a*	0,31	6232	0,124
	42571	hsa-miR-129*	-0,03	7593	0,945
	146160	hsa-miR-133b	-0,07	13869	0,704
	x	hsa-miR-137	x	x	x
	145798	hsa-miR-142-5p	0,30	7612	0,303
	10964	hsa-miR-155	-0,14	7197	0,676
	29562	hsa-miR-199a-5p	0,13	11069	0,351
	19591	hsa-miR-199b-5p	-0,19	9325	0,663
	5730	hsa-miR-208a	-0,28	9944	0,395
	46870	hsa-miR-320d	0,03	9350	0,865
	148668	hsa-miR-378	0,15	12247	0,351
	11092	hsa-miR-378*	0,15	6957	0,479
	9938	hsa-let-7i	0,06	11024	0,524
	Grey: miRs that were differentially expressed betwwen pre- and post-LVAD.
	MiRs selected for real time PCR analysis are in depicted in bold and also in the
	below section (white)

## Sheet: Table B
Supplemental file 3. Table B: Microarray analysis of miR expression in cardiac tissue of
cf-LVAD patients (control versus pre-LVAD)
Probe ID	Annotation	Control	pre-LVAD	logFC	Average HY3
42866	hsa-miR-451	-6,10	-1,68	4,42	12.58
29802	hsa-miR-144	-5,72	-1,58	4,14	10.66
46921	hsa-miR-1290	-2,99	-0,63	2,36	11.01
148642	hsa-miR-1246	-2,82	-0,62	2,20	11.57
46620	hsa-miR-1275	-2,29	-0,26	2,04	11.27
147604	hsa-miR-4285	-1,67	-0,26	1,41	10.02
148687	hsa-miR-1908	-1,48	-0,16	1,32	9.71
147817	hsa-miR-3196	-1,51	-0,27	1,24	8.4
147667	hsa-miR-3182	-1,19	0,01	1,20	10.99
147920	hsa-miR-4290	-1,21	-0,05	1,16	10.55
148396	hsa-miR-642b	-1,87	-0,77	1,10	8.22
145768	hsa-miR-665	-1,56	-0,47	1,09	7.61
11065	hsa-miR-335	-1,51	-0,43	1,08	8.27
145798	hsa-miR-142-5p	-1,79	-0,71	1,08	7.61
17810	hsa-miR-29b-1*	1,07	0,02	-1,06	6.51
29562	hsa-miR-199a-5p	-0,88	0,18	1,06	11.07
17885	hsa-miRPlus-A1086	-1,07	-0,05	1,02	8.69
147636	hsa-miR-4284	0,94	-0,08	-1,02	13.56
17377	hsa-miR-600	0,98	-0,03	-1,01	8.62

## Sheet: Table C
Supplemental file 3. Table C: Microarray analysis of miR expression in cardiac tissue of
cf-LVAD patients (control versus post-LVAD)
Probe ID	Annotation	Control	post-LVAD	logFC	Average HY3
42866	hsa-miR-451	-6,10	-1,84	4,27	12.58
29802	hsa-miR-144	-5,72	-1,66	4,07	10.66
46921	hsa-miR-1290	-2,99	-0,52	2,47	11.006
148642	hsa-miR-1246	-2,82	-0,48	2,34	11.568
147588	hsa-miR-4288	1,13	-0,80	-1,93	9.525
11022	hsa-miR-221	1,16	-0,64	-1,81	9.041
46620	hsa-miR-1275	-2,29	-0,59	1,70	11.274
145798	hsa-miR-142-5p	-1,79	-0,42	1,37	7.612
147604	hsa-miR-4285	-1,67	-0,34	1,32	10.021
11065	hsa-miR-335	-1,51	-0,18	1,32	8.272
147817	hsa-miR-3196	-1,51	-0,19	1,32	8.398
147636	hsa-miR-4284	0,94	-0,33	-1,27	13.564
145768	hsa-miR-665	-1,56	-0,30	1,26	7.61
148687	hsa-miR-1908	-1,48	-0,24	1,23	9.708
148396	hsa-miR-642b	-1,87	-0,67	1,20	8.223
29562	hsa-miR-199a-5p	-0,88	0,31	1,19	11.069
147920	hsa-miR-4290	-1,21	-0,03	1,19	10.546
17377	hsa-miR-600	0,98	-0,18	-1,16	8.622
11023	hsa-miR-222	0,80	-0,33	-1,13	9.578
148599	hsa-miR-3680	0,81	-0,29	-1,10	7.427
