# Supplementary material for: MicroRNA Expression in Myocardial Tissue and Plasma of Patients with End-Stage Heart Failure during LVAD Support: Comparison of Continuous and Pulsatile Devices
Source: PLoS One. 2015 Oct 2;10(10):e0136404. doi: 10.1371/journal.pone.0136404 (PMC4592005; doi:10.1371/journal.pone.0136404)
Supplement: S5 File — (XLSX) [file pone.0136404.s005.xlsx]

## Sheet: Table A
Supplemental file 5. Table A. Q-PCR array analysis of miR expression in tissue in cf-LVAD supported patients (pre vs post)
ProbeID	Annotation	logFC	Avg pre-LVAD	Avg post-LVAD	P.Value	adj.P.Val	17pre	17post	18pre	18post	10pre	10post	16 pre	16post	21 pre	21post
17415	ebv-miR-BART10	-0.153847	-0.100325	-0.254171	0.499311	1	-0.0108667	-0.420418	-0.275641	-0.0267302	-0.110708	-0.309263	-0.0552711	0.298749	-0.0491375	-0.813195
27537	ebv-miR-BART13	-0.012559	0.000239556	-0.0123194	0.91758	1	-0.105745	0.0506864	0.0160889	0.0156036	-0.0535437	-0.275034	0.298759	-0.00577113	-0.154361	0.152918
17358	ebv-miR-BART16	0.0093707	0.127279	0.136649	0.923701	1	0.152561	0.170733	0.27438	-0.000916457	-0.0143664	0.0798944	0.0956379	0.0238593	0.128181	0.409677
42522	ebv-miR-BART19-3p	0.0478302	0.289776	0.337606	0.942129	1	-0.0481889	1.26614	0.823212	-0.169421	0.799025	-0.448596	0.117568	-0.468069	-0.242736	1.50797
17532	ebv-miR-BART5	0.112395	-0.266587	-0.154192	0.727364	1	-0.412827	-0.402537	-0.428948	-0.725073	0.269043	-0.181078	-0.162979	-0.120815	-0.597224	0.658542
17561	ebv-miR-BART6-3p	-0.152634	-0.146988	-0.299622	0.841482	1	-1.31677	0.256613	0.168358	-1.11529	-0.0830447	-0.744059	0.905314	-0.98107	-0.408797	1.0857
17328	ebv-miR-BART8*	-0.120689	-0.51682	-0.637509	0.803408	1	-1.49607	-0.889201	-1.17648	-1.49912	0.416051	-0.495257	0.659241	-0.530566	-0.986838	0.226602
42906	ebv-miR-BHRF1-1	0.00510416	-0.249681	-0.244577	0.937415	1	-0.259297	-0.154814	-0.266562	-0.280916	-0.123781	-0.277514	-0.185896	-0.275523	-0.412869	-0.234118
42951	ebv-miR-BHRF1-2	-0.0653027	-0.0136475	-0.0789503	0.863494	1	-0.666385	0.0122115	-0.168996	-0.707023	0.35213	0.333374	0.912113	-0.236586	-0.497099	0.203271
42782	hcmv-miR-UL148D	0.0874355	-0.127336	-0.0399005	0.626429	1	-0.218852	0.0908133	0.319255	0.0563953	-0.173608	-0.206687	-0.548236	0.0722768	-0.0152386	-0.212301
147162	hsa-let-7a	-0.0636313	0.0608991	-0.00273226	0.817958	1	0.184764	0.0382339	0.00912887	0.369112	-0.0188631	0.177975	-0.0591761	0.24958	0.188641	-0.848563
42530	hsa-let-7a-2*	-0.116529	-0.0415622	-0.158092	0.332129	1	-0.252121	-0.198274	-0.125815	-0.204589	-0.086033	-0.0396296	0.283758	-0.23921	-0.0276004	-0.108755
17888	hsa-let-7a*	0.105523	0.144533	0.250056	0.666002	1	0.421126	0.148873	-0.0222248	0.400785	0.107738	0.453137	-0.140249	0.472139	0.356275	-0.224654
147165	hsa-let-7b	0.136606	0.0284236	0.16503	0.591787	1	-0.182817	0.601534	0.290652	0.00771779	0.149465	-0.123746	0.00813397	-0.165577	-0.123315	0.50522
42769	hsa-let-7b*	0.181741	-0.164013	0.0177284	0.0542873	1	-0.0179306	0.211613	-0.109122	-0.0809291	-0.198805	0.151437	-0.430453	-0.148515	-0.0637531	-0.0449646
145820	hsa-let-7c	0.177206	-0.0142389	0.162967	0.31685	1	-0.0793231	0.572142	0.174017	-0.0388295	0.0736587	-0.00137488	-0.204946	-0.0578	-0.0346015	0.340697
145968	hsa-let-7d	0.00899378	0.00803997	0.0170338	0.96367	1	0.129091	0.205552	0.0227786	0.295493	-0.0634416	0.027555	-0.207737	0.10583	0.159508	-0.549261
145633	hsa-let-7d*	-0.209801	0.0849187	-0.124882	0.401447	1	0.0907376	0.0455905	-0.116032	-0.320965	0.0490011	-0.266763	0.594999	-0.339623	-0.194112	0.257351
145846	hsa-let-7e	-0.038429	0.0931571	0.0547281	0.835256	1	0.244296	0.0405077	0.103731	0.403932	0.0135927	0.0945489	-0.000862066	0.261994	0.105027	-0.527343
42743	hsa-let-7e*	0.167558	0.206654	0.374213	0.0463288	1	0.386428	0.527893	0.294029	0.4483	0.227138	0.233868	-0.0889326	0.284316	0.214609	0.376687
17752	hsa-let-7f	-0.122404	0.133294	0.0108903	0.823309	1	0.594275	-0.18242	-0.0925338	0.603706	-0.249187	0.427438	-0.169068	0.466397	0.582984	-1.26067
145840	hsa-let-7f-1*	0.0467461	-0.0979503	-0.0512042	0.610091	1	-0.141778	0.111193	-0.155223	-0.0586192	0.105916	-0.0919588	-0.224979	-0.0455666	-0.0736876	-0.171069
46438	hsa-let-7g	-0.0175838	0.123954	0.106371	0.916919	1	0.31227	0.368837	0.0974092	0.293515	-0.0197051	0.0664065	-0.0270378	0.185519	0.256836	-0.382424
9938	hsa-let-7i	0.0588803	0.108729	0.167609	0.523973	1	0.148805	0.480687	0.296475	0.124414	0.112676	0.060528	-0.107625	-0.0151132	0.0933142	0.187531
145746	hsa-let-7i*	-0.0164157	-0.0977921	-0.114208	0.945331	1	0.118059	-0.16273	-0.157165	-0.067162	-0.0997444	0.212613	-0.387062	0.146797	0.0369514	-0.700557
10916	hsa-miR-1	-0.10143	0.144929	0.0434994	0.87988	1	0.620468	-0.431454	-0.2371	0.807724	-0.509109	0.500953	0.0177079	0.609572	0.832681	-1.2693
145943	hsa-miR-100	0.229772	0.0120745	0.241847	0.157972	1	0.100252	0.342038	0.137788	0.449195	0.106876	0.205973	-0.46335	0.189086	0.178806	0.0229421
31026	hsa-miR-101	0.0279992	-0.0278255	0.000173731	0.778231	1	0.0297837	0.271855	-0.133271	0.110673	0.0410439	0.0183164	-0.0776166	-0.185404	0.000932332	-0.214572
17935	hsa-miR-101*	0.153184	0.0313777	0.184562	0.287389	1	0.184689	0.263666	-0.0654213	0.254434	0.0609952	0.321165	-0.237966	0.167297	0.214592	-0.0837524
10919	hsa-miR-103a	-0.0674563	0.0976511	0.0301948	0.609268	1	0.162021	0.0823667	0.237909	0.382632	0.0308355	-0.241012	-0.108772	0.149917	0.166261	-0.222929
146223	hsa-miR-103a-2*	-0.171169	0.150697	-0.0204717	0.118592	1	0.0298823	-0.0916568	0.0160001	-0.0826805	-0.0158799	0.0446374	0.535913	0.0754793	0.18757	-0.0481378
46801	hsa-miR-106a	0.0343072	-0.404034	-0.369726	0.864476	1	-0.188836	-0.431596	-0.473277	-0.279361	-0.507092	-0.176211	-0.494745	-0.0475724	-0.356217	-0.913892
19582	hsa-miR-106b	0.098506	-0.298387	-0.199881	0.271217	1	-0.239727	-0.0239116	-0.261989	-0.222817	-0.237383	-0.280568	-0.45409	-0.115672	-0.298746	-0.356437
17854	hsa-miR-106b*	0.0169818	-0.0160868	0.00089497	0.824184	1	0.0167635	0.158787	0.124479	-0.0144592	-0.0251002	-0.177738	-0.120794	-0.0864138	-0.0757827	0.124298
10923	hsa-miR-107	-0.0945599	0.103633	0.00907348	0.68366	1	0.21915	0.0422167	0.0626737	0.337529	0.0319846	-0.0887902	-0.139773	0.24846	0.344131	-0.494049
13485	hsa-miR-10a	0.216737	-0.322436	-0.105699	0.664404	1	0.462428	-0.997542	-0.720281	-0.691985	-0.782395	0.206568	0.103845	0.50909	-0.675778	0.445373
10925	hsa-miR-10b	-0.0176286	-0.278014	-0.295643	0.970024	1	0.261006	-1.16243	-0.80163	-0.92214	-1.17415	0.116011	0.983216	0.773784	-0.658516	-0.283436
46258	hsa-miR-1184	-0.063615	-0.226943	-0.290558	0.689924	1	-0.145873	0.170878	-0.230576	-0.417371	-0.308073	-0.833097	0.0354211	-0.0775515	-0.485612	-0.295646
46345	hsa-miR-1207-3p	0.0191148	1.05605	1.07516	0.604078	1	1.19041	1.11802	1.17823	1.27458	0.845639	0.907017	1.04063	0.98824	1.02532	1.08795
46806	hsa-miR-1227	0.0539083	0.457214	0.511122	0.400027	1	0.616734	0.645709	0.62137	0.610987	0.387958	0.41515	0.236263	0.511638	0.423743	0.372125
46624	hsa-miR-1236	0.0276654	0.22629	0.253955	0.825507	1	0.0553228	0.233126	0.242774	0.214744	0.321017	0.145015	0.349468	0.112914	0.162867	0.563976
42898	hsa-miR-124*	-0.0221458	-0.14232	-0.164466	0.920483	1	-0.657313	-0.521498	-0.383562	-0.639918	0.230731	0.219373	0.409064	-0.207428	-0.310519	0.327143
148642	hsa-miR-1246	0.139635	-0.619509	-0.479874	0.912202	1	-2.18834	-0.579616	-0.155111	-1.66903	-0.0674461	-0.333519	1.55622	-1.40481	-2.24286	1.5876
145977	hsa-miR-1247	0.000693564	0.116546	0.11724	0.99635	1	0.097044	0.0424888	0.0211492	-0.0124365	0.33537	0.0319897	0.299615	0.156445	-0.170448	0.367711
46427	hsa-miR-1248	0.09644	0.00304604	0.0994861	0.667765	1	0.183913	-0.182664	-0.0443804	0.0799529	-0.231393	0.541303	-0.0683819	0.197375	0.175473	-0.138537
46210	hsa-miR-1249	0.00147829	1.4076	1.40908	0.970447	1	1.64039	1.53082	1.51446	1.45144	1.28875	1.37197	1.30703	1.37206	1.28736	1.3191
46380	hsa-miR-1255a	-0.0553567	0.0347315	-0.0206253	0.578314	1	-0.213314	0.0145953	0.137201	0.0431316	-0.0419905	-0.0329093	0.142378	-0.198364	0.149383	0.0704202
17942	hsa-miR-125a-3p	0.180416	0.361855	0.542271	0.165692	1	0.458181	1.02481	0.452931	0.406433	0.399226	0.424604	0.217314	0.430253	0.281626	0.425252
10928	hsa-miR-125a-5p	0.142796	0.106969	0.249765	0.226266	1	0.106239	0.577317	0.217778	0.217815	0.30335	0.337765	-0.137779	0.135111	0.0452567	-0.0191837
30787	hsa-miR-125b	0.035496	0.134568	0.170064	0.76625	1	0.146561	0.454354	0.135506	0.106588	0.362606	0.0234696	-0.157349	0.0518649	0.185517	0.214045
42845	hsa-miR-125b-2*	0.0811298	-0.175072	-0.0939423	0.454882	1	-0.184186	0.00915403	0.0348415	-0.080839	-0.146465	-0.0885282	-0.513327	-0.118535	-0.0662241	-0.190963
4610	hsa-miR-126	-0.139125	0.0850882	-0.0540371	0.703384	1	0.180849	-0.128756	-0.119768	0.446583	-0.339903	0.232539	0.439739	0.178497	0.264525	-0.999048
33596	hsa-miR-126*	-0.0619807	0.168092	0.106111	0.894614	1	0.326226	-0.111841	-0.234489	0.730582	-0.270134	0.431314	0.440356	0.406013	0.578502	-0.92551
145975	hsa-miR-1260	0.0233544	-0.171222	-0.147868	0.909356	1	-0.337256	0.231563	-0.0303149	-0.225601	-0.0755686	-0.409584	-0.00826686	-0.336215	-0.404705	0.000496457
147791	hsa-miR-1260b	0.0967286	-0.225462	-0.128734	0.59504	1	-0.351324	0.143327	-0.070589	-0.160774	-0.0622765	-0.417737	-0.133289	-0.176554	-0.509834	-0.0319306
46732	hsa-miR-1264	0.138238	0.0407347	0.178973	0.248538	1	0.126841	0.583728	0.206634	0.202902	0.0736075	-0.056985	-0.13753	0.123263	-0.0658791	0.041955
46737	hsa-miR-1265	-0.0399512	0.131303	0.0913522	0.716795	1	0.28716	0.0297285	0.142911	0.240427	0.202961	0.16026	-0.161598	0.10521	0.185083	-0.0788647
148263	hsa-miR-1273e	-0.0480254	-0.215188	-0.263213	0.869198	1	-0.683207	-0.253513	-0.27417	-0.563334	-0.300066	-0.164539	0.485369	-0.510635	-0.303866	0.175954
42829	hsa-miR-127-3p	0.102888	-0.0497828	0.0531051	0.271344	1	-0.0730205	-0.0293907	0.315606	0.208131	-0.109384	-0.104963	-0.197997	0.139145	-0.184118	0.0526032
46620	hsa-miR-1275	-0.330305	-0.256031	-0.586336	0.798361	1	-1.84109	0.0725977	0.181411	-1.90285	-0.171924	-1.21407	1.81311	-1.61816	-1.26166	1.7308
33902	hsa-miR-128	0.00411618	0.206959	0.211075	0.985016	1	0.492703	0.245968	0.145251	0.435647	0.227182	0.152039	-0.209462	0.406787	0.379122	-0.185064
46698	hsa-miR-1280	0.0907406	-0.131685	-0.0409445	0.698227	1	-0.294187	0.33545	0.107077	-0.157485	-0.0618058	-0.316275	0.0147564	-0.260405	-0.424266	0.193993
46634	hsa-miR-1281	0.0850661	0.525549	0.610615	0.282941	1	0.843475	0.674063	0.736919	0.89764	0.344353	0.557407	0.328765	0.494279	0.374234	0.429687
46336	hsa-miR-1284	-0.0792231	0.0772996	-0.00192347	0.54628	1	0.0442979	-0.0108895	-0.00567472	-0.158094	-0.00783158	0.0501576	0.372642	-0.11184	-0.0169352	0.221049
145981	hsa-miR-1285	0.00181387	-0.150928	-0.149114	0.992522	1	-0.224068	-0.256429	-0.228163	-0.299964	-0.200942	-0.187093	0.205252	-0.315371	-0.306717	0.313288
42571	hsa-miR-129*	-0.0334746	-0.0703101	-0.103785	0.944573	1	0.523262	-0.536071	-0.384242	0.547579	-0.153433	0.122383	-0.374338	0.46362	0.0372004	-1.11643
46921	hsa-miR-1290	0.10958	-0.628844	-0.519264	0.933079	1	-2.32069	-0.578112	-0.116002	-1.6868	-0.0191	-0.375123	1.60814	-1.50609	-2.29658	1.5498
46944	hsa-miR-1297	0.00786373	0.133704	0.141568	0.989399	1	0.672404	-0.266294	-0.287112	0.649288	-0.363041	0.701002	-0.000338253	0.666851	0.646609	-1.04301
46381	hsa-miR-1298	-0.288671	-0.0231408	-0.311811	0.134597	1	-0.323835	-0.472757	-0.0765499	-0.514483	0.185603	-0.591127	-0.0870777	-0.316741	0.186156	0.336051
46788	hsa-miR-1299	-0.00297046	0.0908462	0.0878758	0.972209	1	0.00863462	0.21954	0.192355	-0.0516754	0.0234447	0.0795343	0.115514	-0.00488362	0.114283	0.196863
46215	hsa-miR-1301	0.102538	0.399403	0.501942	0.133473	1	0.539062	0.58439	0.459863	0.537679	0.352499	0.385346	0.211301	0.529899	0.434291	0.472394
46479	hsa-miR-1304	-0.00100572	-0.14869	-0.149696	0.997877	1	-0.691279	-0.353668	-0.307161	-0.444239	-0.244437	-0.0551716	0.788948	-0.47575	-0.289522	0.580349
42681	hsa-miR-1307	-0.0200091	0.188434	0.168425	0.903374	1	0.441019	0.227141	0.354255	0.439311	0.211015	-0.193047	-0.236834	0.272123	0.172714	0.0965966
10138	hsa-miR-130a	-0.106546	0.252538	0.145993	0.543757	1	0.180968	0.394547	0.244887	0.496699	0.397017	-0.00562887	0.218039	0.170584	0.221782	-0.326238
10936	hsa-miR-130b	-0.0692217	0.250123	0.180902	0.608964	1	0.29356	0.329954	0.459393	0.481815	0.274855	-0.162942	-0.136841	0.145999	0.35965	0.109682
46866	hsa-miR-1321	-0.0891885	0.0716289	-0.0175596	0.172795	1	0.036108	0.0296948	0.0787449	-0.220484	0.116559	0.051269	0.115732	0.0554377	0.0110007	-0.00371581
146137	hsa-miR-133a	-0.0379011	0.113145	0.0752443	0.836975	1	0.12577	0.349561	0.135417	0.358546	0.261927	0.0602571	-0.162843	0.0488491	0.205455	-0.440992
146160	hsa-miR-133b	-0.0718612	0.129996	0.0581346	0.703985	1	0.0936236	0.295196	0.112468	0.298071	0.324078	-0.0115366	-0.122738	0.103868	0.242547	-0.394926
42839	hsa-miR-135a	-0.0785486	0.279799	0.20125	0.884974	1	0.829425	0.321335	0.274992	-0.331172	0.513744	0.802825	-1.07371	0.629578	0.854547	-0.416315
10943	hsa-miR-136	0.382505	-0.0906884	0.291816	0.00219201	1	-0.207195	0.166301	0.373096	0.601741	-0.211743	0.122979	-0.00800947	0.404016	-0.39959	0.164043
42512	hsa-miR-136*	0.146085	-0.00261148	0.143474	0.377373	1	0.126882	-0.104392	0.202574	0.47869	-0.266595	0.165914	-0.0297914	0.406317	-0.0461272	-0.22916
42872	hsa-miR-138-1*	-0.12666	-0.261068	-0.387728	0.688634	1	0.197625	-0.484347	-0.239509	0.140634	-0.529028	-0.409447	-0.471526	0.0382384	-0.262903	-1.22372
145677	hsa-miR-139-5p	0.331422	-0.127766	0.203656	0.0881726	1	-0.229272	0.55346	0.000265847	0.267766	-0.357083	0.041125	0.125115	-0.0161813	-0.177859	0.172108
42630	hsa-miR-140-3p	0.0139985	0.0527236	0.0667221	0.931364	1	0.000473896	0.580185	0.322124	0.252762	0.0299549	-0.312755	-0.00988997	-0.104645	-0.0790453	-0.0819364
4700	hsa-miR-140-5p	-0.158764	0.082721	-0.0760426	0.572232	1	0.189975	-0.0340389	0.0927925	0.33137	-0.090222	0.0405304	0.00990847	0.209928	0.211151	-0.928002
145972	hsa-miR-141*	-0.00766093	-0.135863	-0.143524	0.985281	1	-0.581889	-0.294465	-0.271338	-0.652646	-0.447105	0.54654	0.875278	-0.42808	-0.254262	0.111031
10947	hsa-miR-142-3p	0.0859693	-0.567124	-0.481155	0.759039	1	-0.33065	-0.879055	-0.157406	-0.00343498	-1.44312	-0.418937	-0.25595	-0.438555	-0.648494	-0.665792
145798	hsa-miR-142-5p	0.297237	-0.714364	-0.417128	0.302959	1	-0.608956	-0.399522	-0.033604	-0.302844	-1.31308	-0.712944	-0.524699	-0.678023	-1.09148	0.00769416
13177	hsa-miR-143	-0.178068	0.249256	0.0711879	0.343664	1	0.0738518	-0.148875	0.13337	0.474341	0.220288	0.0857643	0.406924	0.237593	0.411847	-0.292884
46467	hsa-miR-143*	0.080305	-0.0595419	0.0207631	0.53527	1	-0.10302	0.0213296	0.0341068	0.208124	0.111244	-0.0413028	-0.381215	0.071874	0.0411749	-0.156209
29802	hsa-miR-144	-0.0771566	-1.58036	-1.65752	0.865943	1	-1.11994	-2.21158	-1.45248	-1.74456	-2.13092	-2.44092	-0.63911	-0.844892	-2.55934	-1.04563
42641	hsa-miR-145	0.000429865	0.0943849	0.0948147	0.996702	1	-0.0375066	0.316403	0.263908	0.305496	0.108922	-0.10184	0.0373124	-0.0145713	0.099289	-0.0314143
31867	hsa-miR-145*	0.0792164	-0.0478583	0.0313581	0.732599	1	0.0111818	-0.0474162	-0.0234275	0.354005	-0.0334237	0.194427	-0.366473	0.173411	0.172852	-0.517637
146072	hsa-miR-1469	0.0289907	-0.237863	-0.208872	0.943108	1	-0.975076	-0.206675	-0.382173	-0.504293	0.30061	-0.378341	0.439166	-0.430245	-0.571841	0.475193
10952	hsa-miR-146a	0.408453	-0.132911	0.275543	0.0380047	1	-0.00886434	0.0925123	-0.0257049	0.325397	-0.547794	0.161407	-0.149961	0.58057	0.0677721	0.217828
42461	hsa-miR-146b-3p	-0.0101208	-0.110251	-0.120372	0.966149	1	-0.54225	-0.191367	-0.0834712	-0.235888	-0.190114	0.152513	0.393194	-0.434868	-0.128615	0.10775
10306	hsa-miR-146b-5p	0.249539	0.162666	0.412206	0.476643	1	-0.0654172	-0.163556	0.416819	0.475779	-0.753898	0.70741	0.463614	0.669319	0.752214	0.372078
10955	hsa-miR-148a	0.158713	-0.00381918	0.154894	0.510074	1	0.160852	-0.187152	-0.0930497	0.342507	-0.289272	0.466773	0.0596773	0.35707	0.142696	-0.204729
19585	hsa-miR-148b	0.119124	0.116537	0.235661	0.443833	1	0.265532	0.434618	0.228093	0.366766	0.197	0.0247891	-0.275422	0.329861	0.167484	0.0222704
42810	hsa-miR-149	0.113196	0.196085	0.309281	0.520781	1	0.300418	0.61203	0.464102	0.663441	0.318219	0.177771	-0.412252	0.136511	0.309937	-0.0433474
42486	hsa-miR-149*	-0.0857654	0.071718	-0.0140474	0.814723	1	-0.479294	0.00846988	-0.07033	-0.447999	0.452136	-0.0575745	0.744683	-0.204039	-0.288605	0.630905
145678	hsa-miR-150	0.105904	0.0234075	0.129311	0.694913	1	-0.229409	0.371391	0.0431504	-0.0528722	-0.136636	0.314034	0.482342	-0.302199	-0.0424091	0.316203
17463	hsa-miR-151-3p	0.188584	0.0640466	0.252631	0.196509	1	0.147456	0.668475	0.216266	0.207489	0.216846	0.0849373	-0.322889	0.0754687	0.0625539	0.226785
11260	hsa-miR-151-5p	0.0132859	0.0344925	0.0477784	0.963337	1	0.322392	0.126174	-0.0758942	0.331667	0.00177951	0.159222	-0.318559	0.305394	0.242744	-0.683566
17676	hsa-miR-152	0.0642831	0.19995	0.264233	0.656753	1	0.311838	0.571945	0.277513	0.368338	0.239298	0.03743	-0.0716245	0.367334	0.242724	-0.0238829
145857	hsa-miR-154	0.0818842	0.0899485	0.171833	0.202108	1	0.117453	0.109699	0.268746	0.255624	-0.031313	0.104037	0.0342992	0.302581	0.0605572	0.0872222
10964	hsa-miR-155	-0.141076	0.390424	0.249348	0.676285	1	-0.0087478	0.604196	0.771406	0.0700644	0.356467	-0.0398729	0.680461	-0.143882	0.152532	0.756235
27720	hsa-miR-15a	-0.00559646	-0.0506266	-0.0562231	0.980326	1	0.267172	0.0725718	-0.110342	0.256194	-0.475733	-0.12806	-0.0292571	0.180257	0.0950268	-0.662078
17280	hsa-miR-15b	0.0335785	-0.427754	-0.394175	0.886399	1	-0.208728	-0.460313	-0.470011	-0.0701833	-0.688525	-0.375764	-0.507106	-0.0990459	-0.264398	-0.96557
10967	hsa-miR-16	-0.112728	-0.143173	-0.255901	0.778346	1	0.197823	-0.39853	-0.439787	0.120908	-0.673342	-0.0124339	0.0445194	0.175829	0.154921	-1.16528
46777	hsa-miR-17	0.0164603	-0.326519	-0.310059	0.92152	1	-0.166279	-0.377775	-0.429666	-0.183133	-0.392318	-0.218746	-0.378745	-0.0233459	-0.265589	-0.747295
19588	hsa-miR-17*	0.192328	-0.212913	-0.0205853	0.00174415	0.818005	-0.0710761	0.130509	-0.2584	-0.0492393	-0.140013	0.0663167	-0.359468	-0.109722	-0.235609	-0.14079
42865	hsa-miR-181a	0.0806006	0.123222	0.203823	0.668499	1	0.0202614	0.476086	0.297629	0.307158	0.428736	0.0860138	-0.362358	0.150798	0.231841	-0.000942761
17928	hsa-miR-181a-2*	-0.113783	0.135756	0.0219731	0.357162	1	0.219372	-0.0304821	0.0919529	0.110792	0.292317	-0.00809157	-0.0938574	0.161715	0.168995	-0.124068
10972	hsa-miR-181b	-0.0260328	0.22326	0.197227	0.903504	1	0.266445	0.356486	0.303564	0.306647	0.42951	0.120452	-0.326716	0.31166	0.443494	-0.10911
145636	hsa-miR-181d	-0.0568296	0.181184	0.124355	0.870108	1	0.175235	0.0888842	0.176907	0.381866	0.421306	0.330158	-0.39907	0.454172	0.531542	-0.633308
46810	hsa-miR-1827	0.0239939	0.022893	0.0468868	0.842469	1	-0.173241	-0.00284931	-0.0299949	0.117605	0.022472	0.0563604	0.294105	-0.122018	0.00112401	0.185336
17953	hsa-miR-183*	-0.226216	-0.22447	-0.450686	0.453875	1	-0.548371	-0.451462	-0.642992	-0.755238	0.105336	-0.731387	0.368413	-0.472984	-0.404738	0.157639
42902	hsa-miR-185	-0.282702	0.0109143	-0.271788	0.192555	1	0.204678	-0.17021	0.146452	-0.0405025	0.145756	-0.640607	-0.387444	-0.0623708	-0.0548713	-0.445249
18739	hsa-miR-186	0.139494	0.123568	0.263062	0.293923	1	0.344218	0.580576	0.19751	0.439029	0.248218	0.0732263	-0.360261	0.103258	0.188155	0.11922
42775	hsa-miR-187*	-0.183218	-0.378834	-0.562052	0.112536	1	-0.725268	-0.785329	-0.501514	-0.846813	-0.248449	-0.309392	-0.0112353	-0.463573	-0.407703	-0.40515
145670	hsa-miR-18b	0.0406521	-0.555375	-0.514723	0.784629	1	-0.292896	-0.721376	-0.63196	-0.452385	-0.6741	-0.475188	-0.528592	-0.169832	-0.649329	-0.754834
27536	hsa-miR-190	0.0693302	0.178898	0.248228	0.887211	1	0.58355	-0.247281	-0.22944	0.884366	-0.127296	0.740183	0.0822513	0.464003	0.585423	-0.600132
148687	hsa-miR-1908	-0.0830692	-0.158502	-0.241571	0.887506	1	-1.04372	-0.278074	-0.0051134	-0.819016	0.146744	-0.0569172	0.940002	-0.692166	-0.830426	0.638317
10985	hsa-miR-191	0.00720265	0.15299	0.160193	0.949482	1	0.188077	0.50932	0.265593	0.18373	0.277114	0.00525102	-0.123504	0.0562735	0.157672	0.0463907
146103	hsa-miR-1913	0.140773	0.242362	0.383135	0.294529	1	0.546364	0.433122	0.274883	0.542932	0.260078	0.284907	-0.148415	0.386857	0.2789	0.267859
146068	hsa-miR-1915	0.066675	0.0597213	0.126396	0.764433	1	-0.221636	0.28165	-0.0933513	-0.0609306	0.43848	-0.055245	0.217896	-0.0521496	-0.0427819	0.518656
10986	hsa-miR-193a-3p	0.377945	-0.326379	0.0515655	0.454537	1	-0.88154	0.0991472	-0.30518	-0.281163	-0.113438	0.263133	0.467393	-0.630109	-0.799131	0.80682
46443	hsa-miR-193a-5p	0.297955	0.0352692	0.333224	0.355351	1	-0.125879	0.372294	0.0265878	0.0180996	0.25201	0.440099	0.264334	-0.183793	-0.240707	1.01942
10987	hsa-miR-193b	0.279756	0.0299282	0.309684	0.10046	1	-0.249116	0.432263	0.183956	0.291639	0.296211	0.531737	-0.0479266	-0.121306	-0.0334831	0.414085
42962	hsa-miR-193b*	0.103442	-0.0735815	0.0298602	0.605852	1	-0.314187	0.168139	-0.095673	-0.178395	0.12819	0.0455119	0.14172	-0.243674	-0.227957	0.357719
13148	hsa-miR-195	-0.0872729	0.144116	0.0568427	0.616681	1	0.095905	-0.134588	0.111939	0.444232	-0.171201	-0.211275	0.40671	0.523506	0.277225	-0.337662
42723	hsa-miR-195*	0.0417015	-0.111993	-0.0702917	0.78835	1	-0.297798	-0.0808084	-0.106714	-0.23041	-0.104662	-0.0952532	0.142306	-0.230707	-0.193099	0.28572
42538	hsa-miR-196a*	-0.0818108	0.0558298	-0.025981	0.0404284	1	0.135194	0.0979735	0.0484336	-0.0847633	-0.117082	-0.114083	0.00630792	-0.10642	0.206296	0.0773871
42783	hsa-miR-197	0.0400004	-0.0122966	0.0277038	0.826794	1	0.182168	0.351724	0.150735	0.218888	0.103573	-0.0430698	-0.541069	0.0300237	0.0431102	-0.419047
146165	hsa-miR-1973	-0.0844136	0.1176	0.0331866	0.871873	1	-0.491968	0.692255	0.851264	-0.432542	0.175038	-0.399746	0.286182	-0.438111	-0.232515	0.744077
146140	hsa-miR-1976	-0.00997932	0.0604737	0.0504944	0.845042	1	-0.00503642	0.032068	0.106566	-0.0314537	0.0344097	0.0482176	0.0930687	-0.000162755	0.0733603	0.203803
10995	hsa-miR-199a-3p/hsa-miR-199b-3p	0.0317986	0.15798	0.189779	0.919987	1	0.306927	-0.0592887	0.0027106	0.376044	-0.00849535	0.515005	-0.0099144	0.564816	0.498673	-0.447682
29562	hsa-miR-199a-5p	0.132816	0.175526	0.308342	0.350884	1	-0.0259521	0.465456	0.288318	0.0860625	0.297827	0.294595	0.00581027	0.354896	0.311625	0.3407
19591	hsa-miR-199b-5p	-0.191698	0.297145	0.105447	0.663401	1	0.548971	-0.320485	0.0704254	0.504309	0.210945	0.611167	0.080941	0.61753	0.574441	-0.885287
10997	hsa-miR-19a	0.11082	-0.228497	-0.117678	0.44476	1	-0.0800552	0.0077691	-0.314645	0.0119899	-0.291191	-0.0501539	-0.261119	0.0245117	-0.195476	-0.582505
10998	hsa-miR-19b	0.234694	-0.242322	-0.00762835	0.124754	1	-0.213605	0.398576	-0.14082	-0.0687063	-0.222569	-0.237311	-0.259352	-0.183116	-0.375264	0.0524148
11005	hsa-miR-204	0.117163	0.390481	0.507644	0.387907	1	0.555889	0.558104	0.194616	0.745966	0.535841	0.455812	0.342589	0.548718	0.323472	0.229621
145996	hsa-miR-205*	0.017922	0.0398273	0.0577493	0.777637	1	0.298935	0.435619	0.0831746	0.188357	-0.0315742	-0.231521	-0.147243	-0.0995677	-0.00415551	-0.00414145
5730	hsa-miR-208a	-0.275257	0.264136	-0.0111212	0.395254	1	0.740417	0.521253	0.477453	-0.00640385	0.416936	-0.712366	-0.52575	0.144592	0.211623	-0.00268099
42555	hsa-miR-208b	-0.100206	0.182084	0.081878	0.655108	1	-0.0291761	0.207211	0.321917	0.368616	0.341697	-0.578919	-0.0533696	0.0281537	0.329351	0.384327
145845	hsa-miR-20a	-0.103143	-0.309636	-0.412779	0.820346	1	-0.00907422	-0.760844	-0.572944	0.0110331	-0.743308	0.0157724	-0.203681	0.130887	-0.0191748	-1.46075
42640	hsa-miR-20b	0.0336042	-0.390152	-0.356548	0.93923	1	0.0207265	-0.954789	-0.693966	0.00393512	-0.727674	0.112811	-0.373182	0.20823	-0.176665	-1.15293
147512	hsa-miR-21	-0.27947	0.200155	-0.0793152	0.413266	1	0.277398	-0.498649	0.261213	0.271125	-0.362965	0.0574574	0.395541	0.553707	0.429589	-0.780217
42524	hsa-miR-21*	0.547751	-0.399168	0.148583	0.200986	1	-0.50423	1.321	-0.22649	-0.368393	-0.501415	0.327986	-0.356655	-0.214619	-0.40705	-0.323062
145852	hsa-miR-210	0.0714912	0.137346	0.208837	0.299999	1	0.231364	0.427582	0.442174	0.476053	0.0598577	0.0783832	-0.273356	-0.0578852	0.226688	0.120051
146161	hsa-miR-2115*	-0.136032	-0.0942761	-0.230309	0.590946	1	0.034297	-0.259357	-0.153612	0.257863	-0.305146	-0.547718	-0.0149691	0.303709	-0.0319503	-0.90604
146010	hsa-miR-2116	-0.0699406	0.0267192	-0.0432213	0.317761	1	-0.0577305	-0.0264215	0.0103367	-0.103916	0.0448855	-0.0753725	0.190488	-0.0566261	-0.0543831	0.0462295
11014	hsa-miR-214	0.102043	0.158576	0.260619	0.551628	1	0.079289	0.50908	0.359094	0.0418011	0.338687	0.110112	-0.179047	0.213155	0.194856	0.428946
145822	hsa-miR-214*	0.129452	0.0337835	0.163235	0.494254	1	0.172214	0.214731	0.0647657	0.0253949	0.123081	0.309305	-0.378991	0.367001	0.187848	-0.100257
11018	hsa-miR-218	-0.00582103	0.258754	0.252933	0.984938	1	0.787882	0.507202	0.201763	0.273853	-0.0538828	0.257857	-0.248728	0.54834	0.606735	-0.322589
11020	hsa-miR-22	-0.0429724	0.0444606	0.00148821	0.819673	1	0.27105	0.237491	0.10177	0.0731837	0.101051	-0.446407	-0.0213929	-0.179762	-0.230175	0.322935
42532	hsa-miR-22*	-0.0918326	0.113235	0.0214028	0.725105	1	0.400499	-0.0375364	0.100202	0.360981	0.0688038	0.00925048	-0.202671	0.371256	0.199343	-0.596938
11022	hsa-miR-221	-0.956281	0.315214	-0.641067	0.0212319	1	0.633128	-0.910118	0.10554	-0.330913	0.562387	-1.02972	-0.128023	-0.526018	0.403036	-0.40857
11023	hsa-miR-222	-0.622562	0.293617	-0.328945	0.0267612	1	0.285892	-0.278917	0.190825	-0.159937	0.659244	-0.677609	0.0436781	-0.36408	0.288444	-0.164184
11024	hsa-miR-223	0.177218	-0.873371	-0.696153	0.553482	1	-0.817098	-0.407328	-0.654934	-0.808244	-1.39656	-0.242598	-0.580209	-0.812646	-0.918057	-1.20995
42566	hsa-miR-224	0.158365	-0.00429618	0.154069	0.36205	1	-0.0582186	-0.256894	-0.158804	0.338765	0.175932	0.679232	-0.0728181	0.0946713	0.0924279	-0.0854279
146163	hsa-miR-224*	-0.0602095	-0.175474	-0.235684	0.804448	1	-0.43141	-0.522575	-0.337235	-0.636303	0.298331	-0.0624863	0.103223	-0.273902	-0.51028	0.316847
148247	hsa-miR-2355-3p	-0.0647439	0.0527427	-0.0120012	0.585335	1	-0.0241271	-0.099401	0.128178	0.0751735	-0.227175	0.0903327	0.263157	-0.0904079	0.123681	-0.0357032
147800	hsa-miR-2355-5p	-0.0341742	-0.178264	-0.212438	0.821662	1	-0.0887048	-0.242554	-0.128578	0.046263	-0.20061	-0.116307	-0.37503	-0.119598	-0.0983982	-0.629994
42744	hsa-miR-23a	0.0025669	-0.0122068	-0.00963995	0.98762	1	0.0696641	0.136407	0.103853	0.155323	0.138672	-0.277831	-0.384561	0.127833	0.0113381	-0.189931
42638	hsa-miR-23a*	0.309062	0.452771	0.761833	0.124371	1	0.452999	1.38261	0.460814	0.621678	0.49761	0.560744	0.439426	0.550377	0.413005	0.693756
145841	hsa-miR-23b	-0.192078	0.152819	-0.039259	0.588979	1	0.310831	-0.14396	0.0733805	0.384285	0.0669037	0.148707	-0.075022	0.374478	0.388	-0.959804
148217	hsa-miR-23c	-0.0780114	-0.109405	-0.187417	0.820265	1	-0.0295815	-0.00772343	-0.00174319	0.0857455	0.039001	-0.151188	-0.622573	0.224518	0.0678708	-1.08843
17506	hsa-miR-24	-0.141322	0.0952354	-0.0460871	0.591951	1	0.288013	0.0622479	0.106502	0.254277	0.0698499	-0.124677	-0.225068	0.29113	0.23688	-0.713413
146043	hsa-miR-24-1*	-0.150843	0.134095	-0.0167478	0.746991	1	0.473712	-0.173406	0.0306653	0.438304	0.0374564	0.143776	-0.348122	0.5929	0.476765	-1.08531
42950	hsa-miR-24-2*	-0.0588725	-0.0210626	-0.0799352	0.890925	1	0.375265	-0.206335	-0.129882	0.327115	-0.0266378	0.0509373	-0.566425	0.467949	0.242366	-1.03934
42682	hsa-miR-25	0.199799	-0.336841	-0.137042	0.0147246	1	-0.164521	0.0806798	-0.305706	-0.247178	-0.417058	-0.282514	-0.427179	-0.0836029	-0.369743	-0.152595
42929	hsa-miR-25*	-0.0100198	-0.145938	-0.155957	0.958276	1	-0.44499	-0.162803	-0.110618	-0.219113	-0.0809372	-0.282605	0.21763	-0.30144	-0.310772	0.186175
147198	hsa-miR-26a	0.112434	0.145982	0.258415	0.335842	1	0.169082	0.581814	0.0982065	0.238835	0.311965	0.363689	-0.0563188	0.123662	0.206973	-0.015924
146008	hsa-miR-26b	-0.00731595	0.148402	0.141086	0.986953	1	0.536811	-0.00809831	-0.26372	0.536125	-0.216495	0.604661	0.134976	0.387155	0.550437	-0.814413
46483	hsa-miR-27a	-0.236608	0.120438	-0.11617	0.678096	1	0.441825	-0.568076	-0.0929386	0.58089	-0.134962	0.255141	-0.112701	0.590795	0.500969	-1.4396
147199	hsa-miR-27b	-0.107325	0.255456	0.148131	0.723714	1	0.415021	0.126899	0.191393	0.531448	0.212832	0.0946428	0.0048312	0.586739	0.453205	-0.599073
42823	hsa-miR-27b*	0.0830687	0.0747924	0.157861	0.722495	1	0.411209	0.417851	0.0892848	0.287726	0.20711	0.0316542	-0.552868	0.288084	0.219226	-0.236009
145714	hsa-miR-28-3p	0.134606	-0.149892	-0.0152867	0.216834	1	-0.0663755	0.310928	-0.0436774	0.150893	-0.0716195	-0.122597	-0.41067	-0.154196	-0.15712	-0.261461
146049	hsa-miR-28-5p	-0.00132952	-0.0332705	-0.0346	0.996531	1	0.294161	0.000139675	-0.144369	0.264408	-0.0894542	0.133985	-0.41084	0.219719	0.18415	-0.791252
146100	hsa-miR-296-5p	0.126299	0.473635	0.599933	0.270331	1	0.563564	0.632594	0.465323	0.640504	0.621462	0.402038	0.23924	0.481778	0.478585	0.842753
46264	hsa-miR-298	-0.107644	-0.00732312	-0.114967	0.346524	1	-0.292837	-0.130482	0.114815	-0.0594116	0.204443	-0.243549	-0.081955	-0.147781	0.018918	0.0063897
148633	hsa-miR-299-5p	-0.0549937	-0.147069	-0.202062	0.915939	1	-1.22533	-0.497635	-0.454497	-0.717845	0.52179	-0.607386	1.03003	0.0302044	-0.607346	0.78235
11039	hsa-miR-29a	0.0471279	-0.00759156	0.0395363	0.453408	1	0.11287	0.338322	-0.00127104	0.136845	-0.0615786	-0.115007	-0.173894	-0.203583	0.0859167	0.0411046
145638	hsa-miR-29a*	0.124945	0.0674009	0.192345	0.505969	1	0.387342	0.305992	-0.0378216	0.327135	0.12244	0.128839	-0.406037	0.245288	0.271081	-0.0455262
11040	hsa-miR-29b	-0.294421	0.113293	-0.181129	0.176581	1	0.486401	-0.161927	-0.0673828	0.237085	0.0647452	-0.297444	-0.068597	-0.185868	0.151297	-0.497489
17810	hsa-miR-29b-1*	0.18023	0.0167194	0.196949	0.0381459	1	0.563446	0.892679	-0.031198	0.156932	-0.251426	-0.132665	-0.32641	-0.053568	0.129185	0.121368
42792	hsa-miR-29b-2*	-0.0434628	0.0439519	0.000489074	0.843991	1	0.371768	0.154446	-0.0835178	0.20962	0.0913542	-0.110579	-0.38825	0.152975	0.228405	-0.404018
11041	hsa-miR-29c	0.0380327	0.0152235	0.0532563	0.777562	1	0.229689	0.491247	0.0121765	0.256868	0.0944105	-0.223669	-0.28664	-0.0682141	0.0264814	-0.18995
14300	hsa-miR-29c*	0.0813882	0.0382379	0.119626	0.700282	1	0.379133	0.545052	0.0228256	0.326035	0.0792679	-0.0991711	-0.454251	0.173506	0.164214	-0.347291
42513	hsa-miR-300	0.0117968	-0.00531995	0.00647683	0.961622	1	-0.662856	-0.0728118	0.202075	-0.271001	-0.00974818	0.283616	0.457936	-0.131698	-0.0140073	0.224279
13143	hsa-miR-301a	-0.301655	0.129368	-0.172287	0.498762	1	0.397326	-0.348981	-0.136564	0.306453	0.060551	-0.0723215	-0.202217	0.358597	0.527746	-1.10518
147203	hsa-miR-302a	-0.0484542	0.0106985	-0.0377557	0.684	1	0.00787252	0.0841514	0.0703212	-0.0973579	-0.0950681	-0.258405	0.127777	-0.178887	-0.0574104	0.26172
11045	hsa-miR-302c*	-0.0318659	0.00102688	-0.030839	0.755664	1	-0.0208711	-0.0125264	-0.0535411	0.0166569	0.189902	-0.164638	0.0725908	-0.0278486	-0.182946	0.0341609
45764	hsa-miR-302e	0.0694277	-0.0876495	-0.0182218	0.547516	1	-0.051978	0.0247603	-0.178009	-0.0251187	-0.179308	0.151118	-0.0850039	0.0169376	0.0560513	-0.258807
146086	hsa-miR-30a	-0.111225	0.0811756	-0.0300489	0.707808	1	0.406518	0.157795	-0.0391525	0.371934	0.0819234	-0.0501817	-0.242602	0.228351	0.199192	-0.858143
19595	hsa-miR-30a*	-0.0194478	0.100605	0.0811577	0.930013	1	0.298974	0.387209	0.0791171	0.331588	0.308074	-0.108124	-0.412895	0.134101	0.229757	-0.338985
146112	hsa-miR-30b	-0.191185	0.266492	0.0753068	0.597544	1	0.596872	0.202307	-0.0397465	0.548225	0.194715	0.174541	0.18829	0.421478	0.39233	-0.970017
46356	hsa-miR-30b*	-0.00351021	0.125575	0.122065	0.959512	1	0.253184	0.330583	0.123524	0.135377	0.0567397	0.171752	0.153947	0.185446	0.040482	-0.212833
42923	hsa-miR-30c	-0.127705	0.160766	0.0330609	0.624898	1	0.505741	0.305852	0.0671016	0.433131	0.0497363	-0.0823072	-0.148013	0.159962	0.329265	-0.651333
42702	hsa-miR-30c-1*	-0.0455376	-0.0644128	-0.10995	0.64915	1	-0.126573	0.0302932	-0.188893	-0.119779	0.00129297	-0.268158	0.125541	-0.14468	-0.133433	-0.0474278
19596	hsa-miR-30d	0.0506418	0.0888554	0.139497	0.741337	1	0.349259	0.685243	0.188961	0.310775	0.110381	-0.202807	-0.196303	0.166894	-0.00802008	-0.26262
28191	hsa-miR-30e	-0.087621	0.0320444	-0.0555765	0.831431	1	0.473289	0.0254398	-0.148152	0.54094	-0.121579	0.000430303	-0.320726	0.2792	0.27739	-1.12389
145676	hsa-miR-30e*	-0.0220991	0.0944431	0.072344	0.945741	1	0.395709	0.38559	-0.0156692	0.506753	0.0554955	0.0382927	-0.281968	0.254244	0.318648	-0.82316
147904	hsa-miR-3148	-0.0417106	-0.0463136	-0.0880242	0.754162	1	-0.185104	0.0351428	0.0844279	-0.228969	-0.157465	-0.072798	0.080928	-0.287495	-0.0543546	0.113998
147806	hsa-miR-3149	0.0150284	0.132773	0.147801	0.927709	1	-0.071788	0.237846	0.274289	-0.011155	-0.00672028	0.211573	0.333843	-0.100847	0.134241	0.401589
147739	hsa-miR-3161	-0.0748156	-0.127882	-0.202698	0.0995413	1	-0.238951	-0.274523	-0.105036	-0.124583	-0.150485	-0.160421	-0.0575111	-0.173088	-0.0874282	-0.280872
147891	hsa-miR-3175	0.193149	-0.0541345	0.139014	0.238354	1	-0.356019	0.157903	0.32047	0.132399	-0.0223343	0.0355033	0.0198704	0.0835169	-0.232659	0.285748
147595	hsa-miR-3178	0.0665107	-0.207436	-0.140925	0.765349	1	-0.667963	-0.238858	-0.0473125	-0.327276	-0.275876	-0.618666	0.239979	0.0727027	-0.286006	0.407473
147667	hsa-miR-3182	-0.299766	0.0117891	-0.287977	0.47816	1	-0.330254	-0.314337	0.184837	-0.494227	-0.02071	-0.380228	0.716002	-0.681326	-0.490931	0.43023
147805	hsa-miR-3183	-0.00110017	-0.0571997	-0.0582999	0.992713	1	-0.267097	-0.126169	0.0361239	-0.127944	-0.110754	0.183265	0.164509	-0.179843	-0.108781	-0.0408083
147817	hsa-miR-3196	0.0769163	-0.269729	-0.192813	0.886843	1	-0.969229	-0.262939	-0.376235	-1.15572	-0.0226822	0.126187	0.684782	-0.575295	-0.665279	0.903706
11053	hsa-miR-32	-0.292328	-0.0445327	-0.33686	0.695432	1	0.557412	-0.984189	-0.484297	0.566206	-0.485335	0.237141	-0.140884	0.535387	0.330441	-2.03885
29575	hsa-miR-32*	0.0302153	0.098813	0.129028	0.91147	1	-0.13314	0.327534	0.255309	-0.100724	-0.103109	0.0539051	0.491441	-0.248563	-0.0164351	0.612989
146158	hsa-miR-3202	0.0281614	-0.435546	-0.407385	0.955448	1	-1.31454	-0.0269481	-0.965723	-0.625607	0.561633	-0.490783	0.294798	-0.793322	-0.753902	-0.100265
27533	hsa-miR-320a	0.0708325	0.109631	0.180464	0.763279	1	-0.00484187	0.626389	0.385579	0.0575994	0.274252	-0.1516	-0.0147377	-0.0840127	-0.0920954	0.453943
46324	hsa-miR-320b	0.0799068	0.0836114	0.163518	0.735826	1	-0.0142329	0.562506	0.395321	0.0974553	0.259168	-0.15621	-0.0439164	-0.143395	-0.178283	0.457235
46228	hsa-miR-320c	0.041285	0.198405	0.23969	0.848345	1	0.100071	0.611421	0.414756	0.0865025	0.431475	-0.0144759	0.0344569	-0.0045881	0.0112676	0.519593
46870	hsa-miR-320d	0.0341378	0.202971	0.237109	0.865327	1	0.155832	0.633453	0.467249	0.0622304	0.336809	-0.0397681	0.0196007	0.0667374	0.0353659	0.462893
147691	hsa-miR-320e	0.0834673	0.0964037	0.179871	0.71942	1	0.0413392	0.543842	0.368044	-0.0234607	0.362519	-0.0440826	-0.153692	-0.0680278	-0.136192	0.491084
145708	hsa-miR-324-3p	0.0723175	0.195179	0.267497	0.100945	1	0.306573	0.371128	0.27391	0.261693	0.147882	0.235581	0.0372498	0.228011	0.21028	0.24107
42693	hsa-miR-326	-0.144458	0.113738	-0.0307195	0.535785	1	-0.136823	-0.0477686	0.00148498	-0.0973042	-0.0677741	-0.166024	0.828466	-0.111178	-0.0566627	0.268677
145640	hsa-miR-328	0.0427181	0.10678	0.149498	0.666796	1	0.150417	0.273384	0.165148	0.181965	0.28644	0.141374	-0.170471	0.182139	0.102364	-0.0313729
42887	hsa-miR-331-3p	-0.021476	0.119675	0.0981991	0.946373	1	0.34858	0.246618	0.152392	0.562623	0.119645	0.133202	-0.364114	0.296425	0.341872	-0.747872
11065	hsa-miR-335	0.242544	-0.425281	-0.182737	0.676159	1	-1.40085	-1.22914	-0.702173	-0.547194	-0.0883395	0.789118	1.13317	-0.488305	-1.06821	0.561832
145745	hsa-miR-335*	0.101223	-0.0597429	0.0414802	0.587467	1	-0.256684	0.2571	0.0264441	0.0448105	0.0140403	-0.10017	0.111362	-0.269117	-0.193876	0.274777
42673	hsa-miR-337-3p	0.116244	0.0950432	0.211288	0.251507	1	0.152156	0.0236722	0.320432	0.433766	-0.0819118	0.179469	0.107977	0.454982	-0.0234382	-0.0354513
17944	hsa-miR-337-5p	0.0953149	0.0545004	0.149815	0.626281	1	0.227017	-0.197344	0.320502	0.592694	-0.223534	0.184349	0.0784445	0.546341	-0.129927	-0.376963
42592	hsa-miR-338-3p	0.351918	-0.183081	0.168837	0.14011	1	0.46383	0.631288	-0.485587	-0.224568	-0.420002	0.640018	-0.234381	0.121156	-0.239267	-0.323709
42739	hsa-miR-339-5p	-0.1072	-0.011767	-0.118967	0.0400275	1	0.106805	0.0456847	-0.0679343	-0.139632	-0.0634618	-0.221124	-0.0252437	-0.050126	-0.0090004	-0.229637
145859	hsa-miR-33a	0.0660481	0.0510448	0.117093	0.713293	1	0.318612	0.396674	0.0417774	0.230871	0.0872659	0.233145	-0.28951	0.176861	0.0970778	-0.452087
145950	hsa-miR-33b	0.279173	-0.171314	0.107859	0.332988	1	-0.0461412	0.208437	-0.317813	-0.360237	-0.038832	0.149628	-0.00209263	-0.239296	-0.451692	0.780763
29872	hsa-miR-340	0.0218668	0.0358855	0.0577523	0.848864	1	-0.020972	0.0499566	0.0827787	0.0120839	0.175295	-0.10114	-0.00786713	-0.00632458	-0.0498068	0.334185
32884	hsa-miR-342-3p	-0.0416733	0.142289	0.100616	0.886802	1	0.339299	0.127027	0.0949852	0.336743	-0.0803624	0.169798	-0.130799	0.410607	0.488324	-0.541094
27217	hsa-miR-34a	0.0211369	0.120079	0.141216	0.845632	1	1.43499	1.22938	-0.245653	-0.160118	-0.456363	-0.240388	-0.110884	0.13185	-0.0216947	-0.254643
148335	hsa-miR-3606	-0.0646938	-0.040099	-0.104793	0.603652	1	-0.111231	-0.0630223	-0.0196496	-0.207755	-0.0428809	-0.0370572	0.0913646	-0.342133	-0.118098	0.126003
148420	hsa-miR-3607-3p	0.287206	-0.0389512	0.248255	0.111426	1	0.174932	0.776627	0.115297	0.0941478	0.135097	0.0784966	-0.455874	0.119977	-0.164209	0.172024
148418	hsa-miR-3607-5p	0.16884	-0.0535886	0.115252	0.371982	1	0.266901	0.375562	-0.0680224	0.10676	0.0699153	0.186801	-0.556302	0.191501	0.0195653	-0.284365
148465	hsa-miR-3611	-0.0538967	-0.135527	-0.189423	0.782954	1	-0.449559	-0.194009	-0.199651	-0.327754	-0.0898762	-0.156692	0.267555	-0.418677	-0.206102	0.150016
147334	hsa-miR-3613-5p	0.111392	0.375718	0.48711	0.680496	1	0.755561	0.189866	0.208827	0.657339	-0.0849549	0.577983	0.303899	0.73634	0.695256	0.274022
145865	hsa-miR-361-3p	0.100922	0.351337	0.452259	0.601909	1	0.284173	0.720187	0.23521	0.377658	0.657344	0.171537	0.287626	0.213851	0.292333	0.778061
148413	hsa-miR-3614-3p	0.0378384	0.900642	0.938481	0.759585	1	1.11467	0.938686	1.03228	1.23169	0.815458	0.780142	0.550553	0.952454	0.990248	0.789426
14301	hsa-miR-361-5p	0.120504	0.121676	0.242181	0.307368	1	0.228852	0.623142	0.199625	0.282414	0.216338	0.0997519	-0.171663	0.149331	0.135228	0.0562643
148125	hsa-miR-3618	-0.0796791	-0.164562	-0.244241	0.457199	1	0.034044	-0.032324	-0.24358	-0.319171	-0.153738	-0.304096	-0.0937332	-0.447826	-0.365803	-0.117789
148317	hsa-miR-3621	-0.0582098	-0.649613	-0.707823	0.891556	1	-0.99821	-0.580819	-0.856044	-1.1049	-1.07672	-1.31955	0.455083	-0.859841	-0.772176	0.325993
148132	hsa-miR-3622a-3p	-0.0924673	0.0228474	-0.0696199	0.584829	1	0.39209	-0.125814	-0.0952272	-0.0509824	0.0332266	-7.7407e-05	-0.15699	0.223142	-0.0588623	-0.394368
17893	hsa-miR-362-3p	-0.0410005	-0.23204	-0.27304	0.897608	1	0.0731942	-0.610747	-0.521618	0.0173542	-0.367937	0.0517348	-0.339637	0.0323874	-0.00420114	-0.855931
42503	hsa-miR-362-5p	0.155073	0.231474	0.386547	0.144101	1	0.356832	0.504891	0.354004	0.415792	0.272142	0.230264	-0.107536	0.361474	0.281927	0.420315
11077	hsa-miR-363	0.0892178	-0.422412	-0.333194	0.670176	1	-0.111543	-0.548691	-0.604752	-0.216019	-0.465154	-0.225762	-0.674656	-0.120544	-0.255954	-0.554956
27544	hsa-miR-363*	0.0493055	0.0196144	0.0689199	0.840435	1	0.353455	-0.144169	4.66339e-05	0.36194	-0.136136	0.0734966	-0.356232	0.290692	0.236938	-0.23736
148481	hsa-miR-3646	-0.0133945	-0.0408939	-0.0542884	0.942586	1	-0.240373	0.168174	0.104702	-0.121037	-0.0146076	-0.306473	0.145262	-0.225974	-0.199453	0.213868
148269	hsa-miR-3647-3p	0.224457	0.0410214	0.265478	0.218012	1	0.00724583	0.690292	0.278875	0.0841722	0.13459	0.16607	-0.147309	0.0169278	-0.0682944	0.36993
11078	hsa-miR-365	0.167109	0.0564486	0.223558	0.354473	1	-0.111656	0.000790216	-0.0607617	0.438381	0.138949	0.672692	0.149327	0.160461	0.166384	-0.154536
148327	hsa-miR-3651	-0.0325436	-0.0262636	-0.0588071	0.824615	1	0.137817	0.0125296	0.177506	-0.0973085	-0.0576272	-0.0924373	-0.350468	0.142221	-0.0385465	-0.25904
148377	hsa-miR-3653	0.33042	0.037132	0.367552	0.138652	1	-0.0300723	0.684292	0.232823	0.139375	0.019556	0.233115	0.0832319	0.112681	-0.119879	0.6683
148379	hsa-miR-3654	0.23439	-0.178646	0.055744	0.277666	1	-0.279626	0.438111	0.0917324	-0.0328796	-0.117885	-0.129136	-0.240978	-0.311294	-0.346471	0.313918
148228	hsa-miR-3656	-0.116895	0.0523755	-0.064519	0.790358	1	-0.48229	-0.135946	-0.290431	-0.818098	0.418434	-0.16568	0.993384	-0.0771151	-0.377219	0.874244
148597	hsa-miR-3663-5p	-0.110877	-0.0623398	-0.173217	0.69093	1	-0.458596	-0.328138	-0.178088	-0.516785	-0.173026	0.09858	0.769975	-0.249406	-0.271964	0.129666
148206	hsa-miR-3664-5p	0.0583405	1.11513	1.17347	0.559788	1	1.24546	1.28395	1.27112	1.05694	1.10324	1.11104	0.951032	1.053	1.00482	1.36244
148234	hsa-miR-3667-5p	-0.205073	-0.0705402	-0.275613	0.0603778	1	0.0254571	-0.347048	-0.0221583	-0.104152	-0.205185	-0.272851	-0.0475873	-0.128117	-0.103228	-0.525899
148214	hsa-miR-3675-3p	0.0951248	-0.153159	-0.0580339	0.300288	1	-0.166941	-0.0178331	-0.000989232	-0.0304111	-0.0895253	-0.226643	-0.319059	-0.14274	-0.189279	0.127458
148410	hsa-miR-3676	0.109496	0.00349758	0.112994	0.25311	1	-0.059375	0.202684	0.107374	0.132036	0.17849	0.0047246	-0.117744	0.0792195	-0.091257	0.146305
148038	hsa-miR-3679-3p	0.176544	0.936149	1.11269	0.0924451	1	1.12336	1.40937	1.01841	1.13951	0.886702	0.785791	0.72629	0.938533	0.925976	1.29025
148599	hsa-miR-3680	-0.228409	-0.0634662	-0.291875	0.644411	1	0.843415	-0.726351	-0.223257	-0.0654088	-0.805024	-0.348321	-0.370387	0.470948	0.237922	-0.790243
148032	hsa-miR-3685	-0.233525	-0.0883937	-0.321919	0.402924	1	0.000372393	-0.554985	-0.0767572	-0.21013	-0.281015	-0.590453	-0.372291	0.27957	0.287723	-0.533597
148156	hsa-miR-3686	-0.267684	0.259886	-0.00779729	0.413873	1	0.485558	0.537995	0.187306	-0.314177	0.0828267	-0.182655	0.76771	-0.429128	-0.223969	0.348979
148085	hsa-miR-3687	-0.23994	-0.174339	-0.414279	0.68758	1	-1.00954	-0.99333	-0.686641	-0.995444	0.541357	-0.280417	1.17999	-0.54565	-0.896855	0.743444
148077	hsa-miR-3690	-0.0706929	-0.191755	-0.262448	0.293371	1	-0.233599	-0.322103	-0.045042	-0.170564	-0.198619	-0.12484	-0.336313	-0.298616	-0.145201	-0.396115
145844	hsa-miR-374a	-0.0953348	-0.0210616	-0.116396	0.876182	1	0.492323	-0.713627	-0.472188	0.488693	-0.462036	0.41473	-0.183823	0.461666	0.520416	-1.23344
148098	hsa-miR-374b	0.0330951	0.0855929	0.118688	0.911913	1	0.420177	0.261919	0.0012957	0.50522	-0.0664656	0.20468	-0.294169	0.231835	0.367127	-0.610215
42476	hsa-miR-374b*	0.0245276	0.21025	0.234778	0.848673	1	0.294168	0.243503	0.235398	0.271568	0.0658902	0.244449	0.054695	0.392394	0.4011	0.0219761
148430	hsa-miR-374c	0.0420375	-0.0223439	0.0196936	0.887639	1	0.285181	0.0819609	-0.108846	0.451827	-0.108619	0.0949204	-0.43851	0.131124	0.259075	-0.661364
146009	hsa-miR-376a	0.2073	-0.292993	-0.0856934	0.0736535	1	-0.455454	-0.245727	0.057129	-0.0283636	-0.342674	-0.0359901	-0.173104	-0.00123704	-0.550862	-0.117149
42629	hsa-miR-376c	0.209377	0.000871479	0.210249	0.235257	1	0.0587573	-0.138196	0.23809	0.59663	-0.177071	0.246661	0.00670899	0.565968	-0.122128	-0.219819
11091	hsa-miR-377	0.186442	-0.00918334	0.177258	0.117695	1	-0.0320437	-0.0664275	0.506374	0.655751	-0.159933	0.00392867	-0.0267748	0.50714	-0.333539	-0.214101
148668	hsa-miR-378	0.146075	0.0757634	0.221838	0.351419	1	-0.173477	0.386919	0.19647	0.31043	0.327133	0.0227544	-0.0887797	0.147815	0.11747	0.241272
11092	hsa-miR-378*	0.149359	-0.0370605	0.112298	0.479114	1	-0.0857232	0.154516	0.0225346	0.190279	0.160195	0.201457	-0.470094	0.275999	0.187785	-0.26076
11105	hsa-miR-378/hsa-miR-378c/hsa-miR-378d	0.172617	-0.0018905	0.170726	0.357418	1	-0.251637	0.345997	0.168535	0.200645	0.312228	-0.0533952	-0.306694	0.114431	0.0681153	0.245954
147530	hsa-miR-378b	0.138556	-0.103243	0.0353128	0.477927	1	-0.202634	0.219568	0.0189588	0.231917	0.143062	-0.118136	-0.518248	0.0777633	0.0426437	-0.234548
147755	hsa-miR-378c	0.111475	0.0567569	0.168232	0.599405	1	-0.159876	0.44496	0.197859	0.239989	0.445835	-0.0914544	-0.320358	0.0927301	0.120324	0.154933
11093	hsa-miR-379	0.145879	0.244505	0.390385	0.357279	1	0.402744	0.173043	0.341373	0.627178	0.071248	0.452376	0.184791	0.629126	0.222371	0.0702002
148361	hsa-miR-3911	0.044537	0.187183	0.23172	0.427656	1	0.0267444	0.244813	0.268481	0.232946	0.246906	0.182504	0.169163	0.256788	0.224622	0.241549
148049	hsa-miR-3924	-0.068798	0.252541	0.183743	0.266234	1	0.2068	0.187936	0.384931	0.274422	0.101732	0.214043	0.207004	0.073806	0.362238	0.168507
148064	hsa-miR-3926	-0.109666	-0.0231602	-0.132826	0.244775	1	-0.221934	-0.0893333	-0.0176726	-0.125627	0.231365	-0.134542	-0.122333	-0.174973	0.0147738	-0.139653
148265	hsa-miR-3935	-0.072697	-0.251038	-0.323735	0.613765	1	-0.0642908	-0.477067	-0.22721	-0.179341	-0.491093	-0.320176	-0.299572	-0.097921	-0.173025	-0.544171
148285	hsa-miR-3941	-0.120853	0.0538817	-0.0669717	0.529957	1	0.291415	-0.132748	0.112381	0.280119	-0.0743104	-0.0497093	-0.123836	0.145082	0.0637593	-0.577602
148577	hsa-miR-3943	0.100458	0.159243	0.259702	0.149363	1	0.297922	0.467366	0.221943	0.289061	0.177571	0.104087	-0.0233056	0.0517432	0.122087	0.38625
17474	hsa-miR-421	0.00686503	-0.00811777	-0.00125274	0.978875	1	0.256806	-0.186982	-0.0929588	0.400908	-0.0432529	-0.0584048	-0.368173	0.242602	0.20699	-0.404388
11104	hsa-miR-422a	0.132293	-0.0494886	0.0828041	0.530351	1	-0.283159	0.536244	-0.0266566	-0.00709456	0.149403	-0.182065	-0.182621	0.0313926	0.0955912	0.0355439
42730	hsa-miR-423-3p	0.0231623	0.104464	0.127627	0.859771	1	0.231418	0.284049	0.212213	0.327715	0.102377	0.00106154	-0.223231	0.173797	0.199545	-0.148488
27565	hsa-miR-423-5p	0.0394499	-0.0270684	0.0123815	0.828664	1	0.0837336	0.476245	0.0359765	-0.0256208	-0.0508511	-0.456097	-0.0541261	-0.259093	-0.150075	0.326473
42965	hsa-miR-424	-0.13355	-0.0612623	-0.194812	0.761016	1	0.0807647	-0.846371	-0.5434	-0.267985	-0.0745469	0.211321	-0.255843	0.686423	0.486714	-0.757448
17608	hsa-miR-425	0.0122359	0.344293	0.356529	0.922196	1	0.582137	0.379436	0.415696	0.545225	0.311921	0.215598	0.0325143	0.451158	0.379197	0.191229
147631	hsa-miR-4258	0.0468583	0.608981	0.65584	0.850226	1	0.345775	0.879593	0.321518	0.37134	0.996019	0.458714	0.856495	0.45047	0.5251	1.11908
147942	hsa-miR-4268	0.0849248	-0.11659	-0.0316656	0.877245	1	-1.21071	-0.221275	0.214489	-0.709388	0.0351804	0.715957	0.676686	-0.711492	-0.298602	0.76787
147751	hsa-miR-4274	0.0466075	1.17422	1.22083	0.0673145	1	1.4011	1.38807	1.32212	1.35222	0.974551	1.0334	1.05608	1.11259	1.11725	1.21786
147743	hsa-miR-4275	0.168024	-0.268278	-0.100254	0.434939	1	0.333603	0.442815	-0.205791	0.0931175	-0.296143	-0.387563	-0.873208	-0.0431641	-0.299849	-0.606473
147767	hsa-miR-4279	0.0769144	-0.0769054	9.0066e-06	0.835719	1	-1.22506	-0.208937	0.36269	-0.29421	0.157714	0.357792	0.390949	-0.377163	-0.0708214	0.522564
147636	hsa-miR-4284	-0.254307	-0.075738	-0.330045	0.527014	1	0.267499	-0.904196	-0.190124	0.315479	-0.343038	-0.110894	0.133984	0.419222	-0.247011	-1.36984
147604	hsa-miR-4285	-0.0817355	-0.262201	-0.343936	0.894729	1	-1.27945	-0.574475	-0.329867	-1.31307	0.168271	0.224448	0.928186	-0.789221	-0.79814	0.732638
147744	hsa-miR-4286	0.0865318	0.119998	0.20653	0.622577	1	0.0809544	0.580077	0.340415	0.124814	0.328528	0.0430314	0.0146443	0.015196	-0.164552	0.269531
147588	hsa-miR-4288	-1.05669	0.252085	-0.804606	0.0252286	1	0.365026	-0.961241	0.0849035	-0.579887	0.701372	-1.41904	-0.0561811	-0.779022	0.165303	-0.283833
147735	hsa-miR-4289	-0.174589	0.0499685	-0.12462	0.632621	1	0.349448	-0.185894	-0.106047	0.318205	-0.0340077	-0.0240161	-0.287911	0.240305	0.32836	-0.971701
147920	hsa-miR-4290	0.0272973	-0.0536226	-0.0263252	0.967967	1	-1.23669	-0.288718	0.279552	-1.01678	0.144783	0.816517	0.934273	-0.759063	-0.390036	1.11642
147616	hsa-miR-4291	0.00912447	-0.123011	-0.113886	0.969849	1	0.0444469	0.148443	0.124594	0.209562	0.0425339	-0.456492	-0.726098	0.0432245	-0.100532	-0.51417
147600	hsa-miR-4292	0.0503084	0.323162	0.373471	0.837033	1	0.116596	0.545924	0.119979	0.0638804	0.768909	0.243391	0.511545	0.20433	0.0987829	0.809828
147632	hsa-miR-4297	-0.0835094	0.0566925	-0.0268169	0.440604	1	-0.0652952	-0.00324306	0.142121	-0.0771414	-0.123832	0.0465878	0.266861	-0.109448	0.0636078	0.00916008
147614	hsa-miR-4299	-0.137848	0.209167	0.0713193	0.613046	1	0.0309448	0.163605	0.09317	-0.0774686	0.630703	0.0104888	0.48584	-0.211666	-0.194823	0.471638
147861	hsa-miR-4301	-0.0873337	0.366197	0.278864	0.759487	1	0.412417	0.866352	0.783731	0.328172	0.707879	-0.225823	-0.104277	-0.00964178	0.0312376	0.43526
147722	hsa-miR-4306	-0.189354	-0.185251	-0.374605	0.505401	1	-0.405164	-0.0652117	-0.297255	-0.334709	0.0802148	-0.787496	0.138734	-0.590221	-0.442784	-0.0953854
147947	hsa-miR-4308	-0.124049	0.0568719	-0.0671775	0.0677703	1	-0.0601163	-0.0793234	0.0947093	-0.173714	0.0452661	-0.0594899	0.129097	-0.0780642	0.0754038	0.0547038
147907	hsa-miR-4312	0.0252266	0.22614	0.251367	0.713202	1	0.339478	0.383074	0.390449	0.370439	0.178575	-0.0167231	0.0746234	0.217251	0.147576	0.302794
147776	hsa-miR-4317	-0.0599969	0.0476487	-0.0123482	0.882873	1	0.354918	-0.0469322	0.0163787	0.416694	0.013059	0.0897121	-0.491975	0.447825	0.345863	-0.96904
147847	hsa-miR-4324	0.0294173	-0.0399799	-0.0105625	0.82068	1	0.0291792	0.331005	-0.00587296	-0.00157763	0.113058	-0.110937	-0.418622	-0.106449	0.082358	-0.164854
147771	hsa-miR-4328	0.00810772	0.0937093	0.101817	0.950164	1	-0.124125	0.324628	0.216167	0.275058	0.190217	-0.0140644	0.14696	-0.0750662	0.039328	-0.00147044
147926	hsa-miR-4329	-0.00346298	-0.0311377	-0.0346007	0.97015	1	0.0621442	0.17613	0.0053357	0.023137	0.0823617	-0.0352196	-0.324735	-0.0917573	0.0192051	-0.245293
18847	hsa-miR-450a	-0.00378783	0.438675	0.434887	0.992097	1	0.747005	0.02952	0.122064	0.380385	0.435322	0.68437	-0.00136265	1.0747	0.890345	0.00546379
42866	hsa-miR-451	-0.154696	-1.68118	-1.83588	0.731435	1	-1.05266	-2.75748	-1.78853	-1.79407	-2.34949	-2.19455	-0.796218	-0.860962	-2.41901	-1.57233
29379	hsa-miR-452	0.0258224	0.18263	0.208452	0.83205	1	-0.228237	0.0325883	0.136635	0.149792	1.00026	0.597542	-0.238409	-0.115807	0.242903	0.378147
148620	hsa-miR-454	-0.0458958	0.189934	0.144039	0.91644	1	0.591737	-0.292226	-0.0685332	0.46998	-0.16083	0.496281	-0.0961163	0.565337	0.683414	-0.519179
28950	hsa-miR-455-3p	0.129266	-0.130646	-0.00138059	0.787164	1	0.199402	-0.232943	-0.391839	0.206433	-0.27045	0.699397	-0.507635	0.363062	0.317291	-1.04285
13179	hsa-miR-455-5p	0.163027	0.128011	0.291038	0.500971	1	0.297948	0.566633	0.157022	0.326669	0.287844	0.67746	-0.33661	0.310279	0.233853	-0.425851
148682	hsa-miR-483-3p	-0.0620458	-0.128465	-0.190511	0.909595	1	-1.39536	-0.301419	0.250784	-0.637151	-0.165752	0.287095	0.869922	-0.760565	-0.201917	0.459486
42654	hsa-miR-483-5p	-0.0760985	-0.306212	-0.38231	0.823546	1	-0.993252	-0.249102	-0.717139	-0.846046	0.463344	-0.495483	0.284966	-0.273187	-0.568979	-0.0477342
145753	hsa-miR-484	0.0339806	0.0911684	0.125149	0.601162	1	0.236864	0.191796	0.183704	0.198181	0.0592026	0.05295	-0.0805495	0.187161	0.0566208	-0.00434326
42694	hsa-miR-485-3p	-0.192731	-0.0993891	-0.29212	0.42624	1	-0.581897	-0.33572	-0.197494	-0.618882	0.209678	-0.248484	0.343034	-0.384253	-0.270266	0.12674
32946	hsa-miR-486-5p	0.097797	-0.384848	-0.287051	0.333804	1	-0.232706	-0.0259564	-0.738332	-0.606741	-0.155087	-0.365546	-0.540743	-0.224377	-0.257373	-0.212635
14285	hsa-miR-487b	0.135688	-0.316669	-0.180982	0.345977	1	-0.0951729	0.105518	-0.126446	-0.0115624	-0.257325	-0.337202	-0.763986	-0.183832	-0.340417	-0.47783
42704	hsa-miR-488	0.0289894	0.154453	0.183442	0.424259	1	0.212686	0.155451	0.164348	0.269888	0.0879575	0.0829134	0.0136994	0.118678	0.293573	0.290281
42703	hsa-miR-490-3p	0.113086	-0.112278	0.000808271	0.379257	1	-0.204874	0.287903	-0.182096	0.0726351	-0.00474839	-0.113114	-0.139397	-0.131541	-0.0302748	-0.111843
17822	hsa-miR-490-5p	0.168544	0.194907	0.363451	0.297862	1	0.337734	0.751781	0.171358	0.351484	0.287356	0.188917	-0.143751	0.39421	0.321837	0.130862
147701	hsa-miR-491-3p	-0.0463657	-0.282407	-0.328773	0.883977	1	-0.881171	-0.0948715	-0.0603861	-0.793651	-0.212807	0.221157	-0.163145	-0.82817	-0.0945267	-0.148329
147953	hsa-miR-491-5p	0.0454232	-0.0327694	0.0126539	0.749097	1	0.328908	0.332099	0.0240742	0.122658	-0.0480622	-0.0912275	-0.540913	-0.0468099	0.0721466	-0.25345
42847	hsa-miR-497	0.0569877	0.0409146	0.0979023	0.624888	1	-0.0227712	0.107885	0.172838	0.297125	0.021773	-0.277324	0.0146105	0.369335	0.0181222	-0.00750955
42442	hsa-miR-498	0.0582179	0.00164431	0.0598622	0.842333	1	-0.372061	-0.0674847	-0.11178	-0.309017	0.339341	0.15402	0.5457	-0.0723741	-0.392978	0.594167
145692	hsa-miR-499-3p	-0.196229	0.15668	-0.0395498	0.601135	1	0.246523	-0.112504	-0.323039	-0.0524684	0.556155	0.0692188	-0.308951	0.505045	0.61271	-0.60704
14313	hsa-miR-499-5p	-0.1493	0.0868683	-0.0624315	0.514228	1	-0.242579	-0.490638	0.235407	0.454971	0.186307	-0.186903	-0.195139	0.213622	0.450345	-0.303208
17875	hsa-miR-500a	0.039968	0.253938	0.293906	0.154023	1	0.354648	0.381689	0.312547	0.315383	0.212307	0.19608	0.136749	0.226818	0.253441	0.349561
46406	hsa-miR-500a*	0.119634	0.0963529	0.215987	0.104281	1	0.250756	0.251879	0.0835854	0.300747	0.139059	0.230976	-0.0635651	0.22136	0.0719297	0.0749701
145675	hsa-miR-501-5p	-0.112081	0.188625	0.0765439	0.743648	1	-0.0723358	0.245045	0.210379	-0.276714	0.20284	-0.182889	0.700789	-0.202028	-0.0985501	0.799305
146178	hsa-miR-502-3p	0.0493429	-0.0742571	-0.0249142	0.369125	1	0.124614	0.101412	-0.0739418	0.108505	-0.081784	-0.0638221	-0.235059	-0.0925248	-0.105115	-0.178141
42669	hsa-miR-505	0.11771	-0.101513	0.0161965	0.0950104	1	0.0824737	0.267635	-0.0070157	-0.0614365	-0.101792	-0.06641	-0.293276	-0.0830703	-0.187956	0.0242649
42490	hsa-miR-505*	0.0294823	0.256482	0.285964	0.831259	1	0.100409	0.293749	0.27093	0.19152	0.227155	0.2391	0.521397	0.147165	0.162519	0.558288
42581	hsa-miR-513a-5p	-0.360961	0.31651	-0.0444503	0.51785	1	-0.375563	0.324494	0.644695	-0.284982	0.306411	-0.591099	1.1903	-0.463074	-0.183297	0.792408
46789	hsa-miR-513b	-0.117982	0.632912	0.51493	0.420902	1	0.628964	0.577966	0.721321	0.547415	0.461508	0.257567	0.841023	0.354928	0.511742	0.836774
11151	hsa-miR-516b	-0.0518893	-0.0627762	-0.114665	0.559872	1	-0.283883	-0.152289	-0.038574	-0.0879812	0.0407349	-0.160251	0.109944	-0.156494	-0.142102	-0.0163122
148641	hsa-miR-518b	0.12175	-0.153587	-0.0318377	0.261528	1	-0.382597	-0.00486073	0.154175	-0.0436791	-0.163059	-0.0579114	-0.333086	-0.135261	-0.0433707	0.0825236
13137	hsa-miR-518e*/hsa-miR-519a*/hsa-miR-519b-5p/hsa-miR-519c-5p/hsa-miR-522*/hsa-miR-523*	0.124921	-0.285034	-0.160113	0.801299	1	-0.831037	-0.365026	-0.519697	-0.791425	-0.0555353	0.217338	0.729282	-0.609069	-0.74818	0.747618
46221	hsa-miR-519d	0.0409235	0.0836727	0.124596	0.712351	1	0.108014	0.136625	0.204059	-0.0201782	-0.0900734	0.148771	0.239677	0.0958297	-0.0433131	0.261934
11164	hsa-miR-519e	0.130193	-0.057457	0.0727362	0.307164	1	0.186221	0.247473	0.096887	0.193206	-0.0607727	-0.100197	-0.363488	0.199663	-0.146132	-0.176465
13132	hsa-miR-519e*	0.0467254	-0.306613	-0.259888	0.808453	1	-0.501658	-0.118966	-0.355217	-0.397348	-0.0352314	-0.431153	-0.117158	-0.369752	-0.523801	0.0177795
11175	hsa-miR-525-5p	-0.136947	-0.0622519	-0.199199	0.221526	1	-0.234313	-0.191459	-0.169406	-0.267499	0.0333243	-0.365552	0.130261	-0.179777	-0.0711257	0.00829
14272	hsa-miR-542-3p	-0.106595	0.0720577	-0.0345373	0.765152	1	0.298635	-0.359056	-0.287934	-0.205834	0.191489	0.202541	-0.342276	0.632515	0.500376	-0.442852
42811	hsa-miR-542-5p	-0.169908	0.0274593	-0.142448	0.0673602	1	-0.0925936	-0.385952	-0.326014	-0.522953	0.115948	-0.0923007	0.156538	0.250934	0.283418	0.0380298
148086	hsa-miR-548aa	-0.105654	-0.211747	-0.3174	0.588899	1	0.132589	-0.55343	-0.296522	-0.105914	-0.296275	-0.208178	-0.401941	-0.160513	-0.196585	-0.558966
17272	hsa-miR-551a	-0.220893	-0.0166851	-0.237578	0.175485	1	-0.252169	-0.184677	-0.0404858	-0.421721	-0.296218	-0.450127	0.435613	-0.220883	0.0698346	0.0895187
148644	hsa-miR-551b	0.20191	-0.01975	0.18216	0.342503	1	0.164845	0.152363	-0.122792	0.164459	0.0129163	0.882062	-0.128279	-0.0208424	-0.0254402	-0.267242
42781	hsa-miR-551b*	-0.0974183	-0.426424	-0.523842	0.813098	1	-0.882482	-0.517603	-0.671114	-1.04712	-0.409659	-0.466265	0.58901	-0.773671	-0.757876	0.185444
28966	hsa-miR-574-3p	0.0216515	0.0742156	0.0958671	0.853664	1	0.22565	0.098399	0.241367	0.0289147	0.0751521	0.153197	-0.326832	0.0914374	0.155741	0.107387
27740	hsa-miR-574-5p	0.0429727	0.165925	0.208897	0.775832	1	0.0785528	0.381297	0.388818	0.0758682	-0.00183594	0.0784979	0.229387	-0.0150043	0.1347	0.523827
42446	hsa-miR-576-5p	0.057862	0.327103	0.384965	0.445276	1	0.539965	0.354423	0.312177	0.528102	0.246753	0.283479	0.19053	0.34193	0.346088	0.416889
145647	hsa-miR-584	0.157243	-0.0451062	0.112137	0.33346	1	-0.305741	0.323589	-0.0257379	0.159416	0.0192134	0.0419981	0.0857982	-0.164311	0.000935907	0.199993
17546	hsa-miR-585	-0.0515872	0.0210064	-0.0305808	0.868108	1	-0.424931	-0.232615	-0.257977	-0.439143	0.51971	-0.103437	0.438773	-0.156005	-0.170543	0.778297
42542	hsa-miR-589	0.00309462	-0.390179	-0.387084	0.980027	1	-0.245299	-0.182646	-0.233161	-0.18433	-0.201521	-0.543799	-0.799806	-0.435587	-0.471106	-0.589059
17503	hsa-miR-590-5p	-0.0435679	-0.0387866	-0.0823545	0.927585	1	0.473419	-0.508507	-0.34655	0.411548	-0.315998	0.289608	-0.321383	0.373915	0.316578	-0.978337
42818	hsa-miR-597	0.0405271	-0.374576	-0.334049	0.772357	1	-0.246096	-0.164979	-0.243849	-0.16126	-0.278606	-0.519262	-0.789517	-0.302865	-0.31481	-0.521877
17377	hsa-miR-600	-0.153132	-0.0289401	-0.182072	0.626167	1	0.426421	-0.249481	-0.186532	0.175923	0.0316557	-0.0418343	-0.362023	0.204123	-0.0542229	-0.999092
17498	hsa-miR-601	0.0562487	0.195931	0.25218	0.259252	1	0.157617	0.334038	0.215148	0.29243	0.191818	0.167581	0.237901	0.181736	0.177172	0.285114
145736	hsa-miR-605	-0.0322748	-0.190441	-0.222716	0.907444	1	-0.253325	-0.447919	-0.30258	-0.54007	0.201351	-0.236349	0.0839803	-0.205124	-0.681631	0.315883
27672	hsa-miR-615-3p	-0.0838886	-0.15481	-0.238699	0.318086	1	-0.227491	-0.258075	-0.176939	-0.414287	-0.183183	-0.157186	0.0158615	-0.259807	-0.2023	-0.10414
148652	hsa-miR-620	-0.198214	-0.00299681	-0.201211	0.190092	1	0.093453	-0.372904	0.07751	-0.0503699	-0.159664	-0.197324	-0.213849	-0.0671406	0.187566	-0.318316
145740	hsa-miR-625*	0.0599645	-0.51057	-0.450606	0.79545	1	-0.926271	-0.380286	-0.464461	-0.66606	-0.283358	-0.702617	-0.296375	-0.539139	-0.582387	0.035073
148684	hsa-miR-628-3p	-0.039915	-0.0160697	-0.0559847	0.285831	1	0.173856	0.0800572	-0.114392	-0.156342	0.0756462	-0.00997268	-0.143146	-0.20599	-0.0723128	0.0123235
17566	hsa-miR-629*	0.0644809	-0.431381	-0.3669	0.650329	1	-0.422988	-0.0204538	-0.100151	-0.233659	-0.407188	-0.474068	-0.695249	-0.337855	-0.531329	-0.768466
17327	hsa-miR-630	-0.0655768	-0.0293031	-0.0948799	0.772497	1	-0.398083	-0.0646785	-0.0863114	-0.269805	0.156673	-0.0504082	0.368851	-0.356359	-0.187646	0.266852
42591	hsa-miR-634	-0.102056	-0.135221	-0.237277	0.149048	1	-0.177636	-0.198689	0.036817	-0.228786	-0.202745	-0.252899	-0.0675876	-0.274748	-0.264954	-0.231265
42832	hsa-miR-638	0.0829446	-0.025882	0.0570626	0.852585	1	-0.442666	0.134563	-0.168809	-0.607938	0.13869	0.0365168	0.858817	-0.162227	-0.515443	0.884397
148396	hsa-miR-642b	0.0991048	-0.772261	-0.673156	0.867939	1	-1.71904	-0.525381	-1.3749	-1.21855	-0.203505	-1.15793	0.402967	-0.9502	-0.966821	0.486282
145963	hsa-miR-646	-0.00531818	2.27115	2.26583	0.997365	1	-0.0791781	-0.323031	-0.167618	4.76553	3.47734	4.45205	4.06524	2.68283	4.05994	-0.248238
42746	hsa-miR-647	-0.0383179	0.0719012	0.0335833	0.665619	1	0.274361	-0.0233834	0.0737938	0.0432636	-0.0555339	-0.0442351	-0.0744593	0.138461	0.141344	0.0538105
17394	hsa-miR-651	0.0842178	0.798072	0.88229	0.473415	1	1.10004	1.05071	0.754531	0.927227	0.756285	0.879832	0.556289	0.959386	0.823219	0.594299
42827	hsa-miR-652	-0.258614	0.271851	0.0132375	0.23981	1	0.326965	-0.007984	0.15634	0.321693	0.373466	-0.0715244	0.0696295	0.214878	0.432855	-0.390876
21498	hsa-miR-654-3p	0.172174	0.144959	0.317133	0.150235	1	0.155154	0.0717646	0.381249	0.50297	0.0617746	0.249927	0.0564154	0.5706	0.0702005	0.190402
42749	hsa-miR-659	0.0512071	-0.240153	-0.188946	0.887825	1	-0.658002	0.138493	-0.606349	-0.411432	0.333819	-0.614109	0.192808	-0.310028	-0.463044	0.252346
17338	hsa-miR-660	0.0474822	0.091706	0.139188	0.827915	1	0.424589	-0.0446202	-0.0701826	0.343656	-0.0828109	0.219626	-0.099376	0.323581	0.28631	-0.146302
145973	hsa-miR-664	0.073585	-0.0118621	0.0617229	0.499885	1	-0.0393957	0.214136	0.0129502	-0.065317	0.078429	0.0016549	0.015122	-0.0865466	-0.126416	0.244687
145768	hsa-miR-665	0.170132	-0.467755	-0.297623	0.763741	1	-1.13894	-0.771083	-0.938251	-0.0655801	0.106341	-0.380677	0.593464	-0.87408	-0.961384	0.603305
145701	hsa-miR-668	0.0348144	0.0184656	0.05328	0.795104	1	0.223211	-0.113162	0.0566322	0.236532	-0.012859	0.198664	-0.232121	0.075762	0.0574647	-0.131396
42761	hsa-miR-675	-0.0726025	-0.45594	-0.528542	0.880368	1	-1.18843	-0.514573	-1.05658	-1.02466	0.506622	-0.852279	0.226463	-0.572416	-0.76778	0.321211
148118	hsa-miR-676*	-0.195421	-0.325318	-0.52074	0.604215	1	-0.591621	0.21336	0.453676	-0.551574	-0.0860404	-0.977398	-0.514756	-0.732262	-0.88785	-0.555826
29490	hsa-miR-7	0.00205074	0.122376	0.124427	0.968508	1	0.0257048	0.0347418	0.125339	0.183879	0.0523897	0.126464	0.297556	0.109255	0.110892	0.167795
29190	hsa-miR-708	0.0764634	0.10172	0.178183	0.682777	1	-0.0747983	-0.131683	-0.103859	0.0295267	-0.111616	0.529538	0.610398	0.712311	0.188475	-0.248776
146196	hsa-miR-711	-0.0962316	-0.270145	-0.366376	0.785378	1	-0.802833	-0.357769	-0.308488	-0.555193	-0.178754	-0.573741	0.408997	-0.675364	-0.469646	0.330184
146064	hsa-miR-718	0.0841646	1.18197	1.26613	0.359105	1	1.53474	1.42021	1.41796	1.38662	1.04219	1.1921	0.855024	1.21212	1.05991	1.1196
148679	hsa-miR-720	0.090143	-0.187206	-0.097063	0.668872	1	-0.284448	0.167979	0.0376602	-0.200499	-0.192257	-0.447475	-0.0717378	-0.249304	-0.425247	0.243984
27568	hsa-miR-744	0.0931321	-0.0601838	0.0329483	0.503943	1	-0.407476	0.0608747	0.244806	0.193387	0.193039	-0.0993849	-0.234767	-0.0719155	-0.0965213	0.0817801
146111	hsa-miR-767-5p	0.139485	0.0575103	0.196995	0.218972	1	0.118378	0.147741	0.339483	0.290691	0.0862687	0.129487	-0.266334	0.226534	0.00975532	0.190525
42808	hsa-miR-874	0.120093	-0.0620177	0.0580751	0.283315	1	-0.0553561	0.205166	0.0720003	-0.00189091	-0.22137	-0.29313	0.01004	0.0741732	-0.115403	0.306058
30033	hsa-miR-877	-0.0386897	0.106873	0.0681835	0.692271	1	-0.0532946	0.0990642	0.120725	-0.00783126	0.230143	0.0228574	0.219198	0.00211587	0.0175934	0.224711
148622	hsa-miR-877*	0.0961857	0.0865205	0.182706	0.706751	1	-0.358654	-0.070543	0.228975	-0.181862	0.063279	0.778489	0.426145	-0.0820276	0.0728582	0.469475
28047	hsa-miR-890	-0.109491	-0.0848584	-0.19435	0.108618	1	-0.160358	-0.220123	-0.114219	-0.321912	-0.0326271	-0.120321	0.0145863	-0.229261	-0.131674	-0.0801316
27961	hsa-miR-891a	-0.0578597	-0.343031	-0.400891	0.67379	1	-0.492585	-0.311649	-0.310906	-0.54862	-0.408384	-0.322623	-0.0474897	-0.519068	-0.455793	-0.302496
148621	hsa-miR-892a	0.0238284	0.404438	0.428267	0.487588	1	0.481431	0.515424	0.523228	0.436667	0.236057	0.324521	0.336199	0.343409	0.445277	0.521312
4040	hsa-miR-9	0.177503	0.324029	0.501532	0.524435	1	1.13902	0.573122	-0.0106872	0.331153	0.242216	0.893378	-0.0887583	0.636009	0.338352	0.0739992
42932	hsa-miR-920	-0.0152646	-0.14711	-0.162375	0.938141	1	-0.446936	-0.268935	-0.157374	-0.207267	-0.167779	-0.20027	0.28335	-0.365759	-0.246811	0.230358
145693	hsa-miR-92a	0.22794	-0.274793	-0.0468531	0.0201247	1	-0.16822	0.237059	-0.203986	-0.0732697	-0.17333	-0.0690218	-0.419581	-0.0772418	-0.408849	-0.251791
145897	hsa-miR-92b	0.135579	-0.422368	-0.286789	0.0280822	1	-0.386239	-0.13111	-0.35097	-0.29543	-0.33033	-0.287117	-0.545709	-0.353931	-0.498594	-0.366357
30687	hsa-miR-93	0.0325421	-0.186381	-0.153839	0.716581	1	-0.00193584	0.00456717	-0.0715258	-0.105078	-0.180883	-0.304458	-0.374785	-0.019131	-0.302777	-0.345096
17863	hsa-miR-934	-0.0244339	-0.0354376	-0.0598715	0.832465	1	-0.328314	-0.0877521	0.0232048	0.033542	-0.0382094	-0.0107266	0.174484	-0.24753	-0.0083535	0.0131095
42514	hsa-miR-937	0.0671469	-0.1532	-0.0860534	0.612369	1	-0.0193352	0.0472301	0.0112688	-0.0447938	-0.057636	-0.373763	-0.44732	-0.0602308	-0.252979	0.00129054
42696	hsa-miR-943	-0.000160857	-0.042439	-0.0425999	0.999698	1	-0.786021	-0.479457	-0.369388	-0.57461	0.379247	-0.334473	0.898624	0.116929	-0.334657	1.05861
11181	hsa-miR-95	-0.03301	-0.121579	-0.154589	0.96135	1	0.558539	-0.463251	-0.310397	0.260673	-0.437697	0.526675	-0.749532	0.595185	0.331195	-1.69223
11182	hsa-miR-98	-0.0286579	0.0523631	0.0237052	0.895114	1	0.153373	0.135837	0.0054786	0.362837	0.0164006	0.0789568	-0.161125	0.093444	0.247688	-0.552548
42708	hsa-miR-99a	0.203555	0.0248095	0.228364	0.0667959	1	0.181775	0.514209	-0.0445312	0.210098	0.0297646	0.253272	-0.248538	0.0707446	0.205577	0.0934979
145651	hsa-miR-99a*	0.0660079	0.00255156	0.0685595	0.706718	1	0.172404	0.110742	-0.0939497	0.121033	0.0336367	0.323391	-0.370396	0.0284363	0.271063	-0.240805
11184	hsa-miR-99b	0.0658491	0.135806	0.201655	0.725743	1	0.366295	0.613255	0.255266	0.348664	0.261303	0.103132	-0.320805	0.266675	0.116972	-0.32345
17898	hsa-miR-99b*	-0.00397468	0.13321	0.129236	0.9739	1	0.0674057	0.315146	0.0864502	0.0138004	0.185762	-0.0740425	0.251524	0.034344	0.0749107	0.35693
28302	hsa-miRPlus-A1015	0.390928	-0.307694	0.0832345	0.283514	1	-0.682394	0.335377	-0.00515012	-0.209091	-0.0129415	-0.0892732	-0.232203	-0.307508	-0.605781	0.686668
42780	hsa-miRPlus-A1065	-0.0392778	-0.121686	-0.160964	0.857597	1	0.312763	0.320069	0.0377419	0.181839	-0.233862	-0.57686	-0.690968	-0.0966123	-0.0341071	-0.633256
42793	hsa-miRPlus-A1072	-0.254621	-0.060219	-0.31484	0.361674	1	-0.471153	-0.288259	-0.219462	-0.673478	0.106627	-0.431349	0.423083	-0.484323	-0.140189	0.30321
17858	hsa-miRPlus-A1073	0.104364	0.835829	0.940193	0.23821	1	1.12716	1.05427	0.970079	1.05993	0.810389	0.769538	0.578734	0.896417	0.692784	0.920815
145956	hsa-miRPlus-A1083	0.000375186	0.267014	0.26739	0.996692	1	0.318511	0.345481	0.381111	0.29361	0.407961	0.13035	-0.0104614	0.186316	0.237951	0.381191
17885	hsa-miRPlus-A1086	-0.377242	-0.0491212	-0.426363	0.166209	1	-0.395935	-1.09022	-0.535915	-0.984167	0.300986	0.799339	-0.0618916	-0.633072	0.44715	-0.2237
17848	hsa-miRPlus-A1087	-0.373662	-0.169772	-0.543434	0.229613	1	-0.192107	-0.362423	-0.274072	-0.7374	1.0046	-0.150939	-1.29724	-0.832809	-0.0900471	-0.633598
17653	hsa-miRPlus-C1049	0.100838	0.0541011	0.154939	0.711232	1	0.153924	0.621862	0.134905	0.474502	0.196225	-0.0287738	-0.466847	0.182927	0.252298	-0.475823
17955	hsa-miRPlus-C1110	0.0503779	-0.0336597	0.0167182	0.761711	1	0.0403953	-0.490127	-0.215467	-0.162657	0.0146438	0.27416	-0.0924915	0.269406	0.0846211	0.192809
145933	hsa-miRPlus-C1115	-0.148245	0.0111046	-0.137141	0.75416	1	-0.49524	0.0404696	0.136358	-0.613553	0.00392417	-0.445026	0.810028	-0.446093	-0.399548	0.778498
146113	hsa-miRPlus-G1246-3p	0.12075	0.0181935	0.138944	0.213558	1	-0.0298939	0.367904	0.123332	0.0130901	-0.00205893	0.139171	0.0126805	0.120208	-0.0130922	0.0543455
147536	hsa-miRPlus-I107*	-0.0869607	0.250356	0.163396	0.628876	1	0.415627	0.0218188	0.177236	0.4025	0.212738	0.166205	0.0327743	0.346884	0.413407	-0.12043
148504	hsa-miRPlus-I874*	0.00904257	0.29379	0.302832	0.938512	1	0.289159	0.509025	0.0946239	0.259436	0.568034	0.191209	0.228883	0.136131	0.288248	0.41836
147415	hsa-miRPlus-J1011	-0.0363608	-0.0993958	-0.135757	0.871808	1	-0.445074	-0.0365071	0.156527	-0.393019	-0.12169	0.381843	-0.0390312	-0.433776	-0.0477109	-0.197323
42502	hsa-miRPlus-J204*	-0.0655886	0.0047767	-0.0608119	0.837987	1	-0.379517	0.0690066	-0.333561	-0.119714	0.320081	-0.428518	0.623033	-0.202396	-0.206152	0.377562
147804	hsv1-miR-H17	-0.0462231	-0.0954748	-0.141698	0.75146	1	-0.369356	-0.178928	-0.0934842	-0.264811	0.180893	-0.234565	0.0605801	-0.111771	-0.256007	0.0815853
146159	hsv1-miR-H4*	-0.0549725	-0.23796	-0.292932	0.781773	1	0.013382	-0.356113	-0.177637	0.013062	-0.430998	-0.295624	-0.527046	-0.149969	-0.067502	-0.67602
146098	hsv1-miR-H5-3p	-0.142422	-0.298899	-0.441321	0.649459	1	0.108999	-0.584797	-0.0605302	0.0343747	-1.37343	-1.2561	-0.271904	0.405536	0.102367	-0.805621
146117	hsv1-miR-H6-3p	0.0862867	-0.157859	-0.0715724	0.833159	1	-1.09324	-0.218	-0.105535	-0.39131	0.205597	-0.23509	0.658545	-0.175381	-0.454666	0.661919
146090	hsv1-miR-H7*	-0.205914	-0.334637	-0.540551	0.771941	1	-1.67015	-1.00259	-0.725057	-1.81734	0.453823	-0.121767	1.11462	-0.778553	-0.846418	1.01749
146042	hsv1-miR-H8*	0.0854451	0.465672	0.551117	0.697872	1	0.318589	0.87281	0.291296	0.363739	0.830198	0.275214	0.522894	0.391375	0.365382	0.852445
147803	hsv2-miR-H10	-0.167583	-0.137677	-0.30526	0.723987	1	-0.906548	-0.273765	-0.516153	-0.9911	0.539397	-0.40904	0.773721	-0.373618	-0.5788	0.521222
147738	hsv2-miR-H20	-0.0933825	-0.0103438	-0.103726	0.0604676	1	0.063864	-0.104763	-0.0805593	-0.075091	-0.0384298	-0.125027	0.123972	-0.0552822	-0.120566	-0.158468
147864	hsv2-miR-H24	0.165947	0.0834517	0.249399	0.0819222	1	0.252743	0.489318	-0.0340778	0.222205	0.116273	0.0441141	-0.0548492	0.0266081	0.13717	0.464748
147884	hsv2-miR-H25	-0.122942	-0.280782	-0.403724	0.808258	1	-1.19314	-0.695191	-0.460822	-1.40122	0.225425	0.360335	0.814487	-0.638453	-0.789857	0.355902
147900	hsv2-miR-H6*	-0.0937645	0.0721282	-0.0216363	0.644762	1	-0.10607	-0.0982893	0.0995398	-0.299578	-0.135728	0.181322	0.567578	-0.0856965	-0.0646789	0.19406
147790	hsv2-miR-H7-3p	-0.256251	-0.272993	-0.529244	0.717084	1	-1.51322	-0.729382	-0.559295	-1.89889	0.483513	-0.17081	1.04919	-0.742355	-0.82515	0.895216
147840	hsv2-miR-H9-3p	-0.12205	-0.216321	-0.338371	0.387593	1	-0.517992	-0.266424	-0.250444	-0.410028	-0.0469429	-0.346846	0.193835	-0.264626	-0.460061	-0.403932
17567	kshv-miR-K12-1	-0.0299718	-0.461131	-0.491103	0.834024	1	-0.606482	-0.496858	-0.417865	-0.53036	-0.531106	-0.425732	-0.122917	-0.633947	-0.627287	-0.368619
42656	kshv-miR-K12-10a	0.0647931	0.893589	0.958382	0.424324	1	1.24142	1.18183	1.02241	1.07841	0.761375	0.774572	0.566311	0.911908	0.876433	0.84519
42624	kshv-miR-K12-10b	0.0789407	0.970362	1.0493	0.184219	1	1.26125	1.16424	1.10567	1.25838	0.780963	0.852095	0.728785	0.917488	0.975144	1.05431
147919	kshv-miR-K12-12	-0.0190643	0.0679857	0.0489213	0.939191	1	-0.279992	-0.257244	-0.170293	-0.382815	0.484617	0.482205	0.504655	-0.172911	-0.199059	0.575372
42795	kshv-miR-K12-3	-0.01525	-0.140858	-0.156108	0.961623	1	-0.60008	-0.218795	-0.112985	-0.609815	0.088352	-0.0584054	0.403709	-0.323202	-0.483287	0.429677
147885	kshv-miR-K12-5*	-0.194326	0.00121552	-0.193111	0.460876	1	-0.381646	-0.321399	-0.0995915	-0.45478	-0.107563	-0.091936	0.812045	-0.225674	-0.217166	0.128235
17488	kshv-miR-K12-6-3p	0.0887053	-0.136986	-0.0482806	0.787279	1	-1.00396	0.0867671	0.300843	-0.0286141	0.242227	-0.284057	-0.0387202	-0.342387	-0.185317	0.326889
19011	SNORD10	0.208138	-0.0216926	0.186445	0.0248298	1	0.0230905	0.153268	0.160469	0.215908	-0.106103	0.281132	-0.0925977	0.203811	-0.0933219	0.0781076
19005	SNORD118	0.221907	-0.175815	0.0460922	0.655383	1	-0.710722	0.459696	0.0572275	-0.40203	0.0124352	0.0797766	0.628944	-0.400491	-0.866961	0.493508
19606	SNORD12	0.142465	0.246321	0.388786	0.073626	1	0.334347	0.329807	0.22187	0.415235	0.111444	0.423465	0.318865	0.340066	0.245077	0.435357
19603	SNORD13	0.110519	-0.0414095	0.0691098	0.214976	1	0.14617	0.0149421	-0.231251	-0.0753259	0.0895278	0.32309	-0.245108	0.0332103	0.0336133	0.0496328
19013	SNORD14B	0.0833286	0.0141667	0.0974953	0.467167	1	0.423951	0.211681	0.0124526	0.111876	0.0931871	0.27367	-0.347202	0.0529851	-0.111555	-0.162736
19008	SNORD2	0.0779908	-0.0293252	0.0486656	0.173285	1	0.10384	0.30601	-0.0485277	-0.0251744	0.0887295	0.159576	-0.104256	-0.167044	-0.186412	-0.0300401
19007	SNORD3@	-0.0585864	-0.0616479	-0.120234	0.870558	1	-0.684349	-0.159087	-0.129363	-0.0806566	-0.0177297	-0.268096	0.933201	-0.313711	-0.409999	0.220379
46204	SNORD38B	0.113125	-0.030621	0.0825039	0.469032	1	0.189353	0.019458	-0.0213598	0.291731	-0.248035	0.206603	-0.0659483	0.173653	-0.00711442	-0.278925
46206	SNORD44	-0.00877638	0.0693278	0.0605514	0.973655	1	0.302645	0.00685014	0.0721923	0.371093	-0.222259	0.26395	-0.0302352	0.291731	0.224295	-0.630866
46205	SNORD48	0.0769928	-0.00176859	0.0752242	0.230118	1	0.140384	0.170724	0.205035	0.151635	-0.166994	-0.0248721	-0.106601	0.147945	-0.0806665	-0.0693114
46203	SNORD49A	0.126151	-0.0883654	0.0377858	0.658371	1	0.240454	-0.13406	-0.164324	0.274417	-0.337043	0.406312	-0.203341	0.246081	0.0224273	-0.603821
19604	SNORD4A	0.302923	-0.00415146	0.298771	0.109098	1	0.0276036	0.691142	0.221033	0.114968	-0.0109597	0.191975	-0.131197	0.00469978	-0.127236	0.49107
19605	SNORD6	0.23292	-0.157613	0.075307	0.327669	1	-0.180534	0.335178	0.08902	-0.0341432	-0.103115	-0.218327	-0.20024	-0.234852	-0.393197	0.52868
145663	SNORD65	0.199915	0.0310222	0.230937	0.499842	1	-0.142596	0.523674	0.350003	0.0574464	0.0697211	0.067835	0.183585	-0.184112	-0.305602	0.689843
145666	SNORD68	0.110559	0.0755404	0.186099	0.182672	1	0.230862	0.176523	0.194515	0.289364	-0.00136244	0.269194	-0.0596593	0.204479	0.013346	-0.0090642
17492	sv40-miR-S1-5p	0.114334	-0.717614	-0.603281	0.892887	1	-2.27652	-0.413381	-1.81018	-1.26905	0.985892	-0.923394	0.703749	-0.895263	-1.19102	0.484683

## Sheet: Table B
Supplemental file 5. Table B. Q-PCR array analysis of miR expression in tissue in cf-LVAD supported patients (pre vs control)
ProbeID	Annotation	Avg Control	Avg Pre-LVAD	logFC	17pre	18pre	10pre	16 pre	21 pre	control 2	control 3
17415	ebv-miR-BART10	0.29596	-0.100325	-0.396285	-0.0108667	-0.275641	-0.110708	-0.0552711	-0.0491375	0.482337	0.109584
27537	ebv-miR-BART13	-0.0521577	0.000239556	0.0523973	-0.105745	0.0160889	-0.0535437	0.298759	-0.154361	-0.0342406	-0.0700748
17358	ebv-miR-BART16	0.159709	0.127279	-0.0324307	0.152561	0.27438	-0.0143664	0.0956379	0.128181	0.0780973	0.241321
42522	ebv-miR-BART19-3p	-0.153088	0.289776	0.442864	-0.0481889	0.823212	0.799025	0.117568	-0.242736	-0.330385	0.0242089
17532	ebv-miR-BART5	-0.742539	-0.266587	0.475952	-0.412827	-0.428948	0.269043	-0.162979	-0.597224	-0.806283	-0.678796
17561	ebv-miR-BART6-3p	-1.19078	-0.146988	1.04379	-1.31677	0.168358	-0.0830447	0.905314	-0.408797	-1.45751	-0.924049
17328	ebv-miR-BART8*	-1.70261	-0.51682	1.18579	-1.49607	-1.17648	0.416051	0.659241	-0.986838	-1.70938	-1.69584
42906	ebv-miR-BHRF1-1	-0.280626	-0.249681	0.0309454	-0.259297	-0.266562	-0.123781	-0.185896	-0.412869	-0.167588	-0.393664
42951	ebv-miR-BHRF1-2	-0.705788	-0.0136475	0.692141	-0.666385	-0.168996	0.35213	0.912113	-0.497099	-0.688727	-0.722849
42782	hcmv-miR-UL148D	0.107663	-0.127336	-0.234999	-0.218852	0.319255	-0.173608	-0.548236	-0.0152386	-0.292808	0.508134
147162	hsa-let-7a	-0.0884455	0.0608991	0.149345	0.184764	0.00912887	-0.0188631	-0.0591761	0.188641	0.0195537	-0.196445
42530	hsa-let-7a-2*	-0.304386	-0.0415622	0.262824	-0.252121	-0.125815	-0.086033	0.283758	-0.0276004	-0.284457	-0.324316
17888	hsa-let-7a*	0.334455	0.144533	-0.189922	0.421126	-0.0222248	0.107738	-0.140249	0.356275	0.431789	0.237122
147165	hsa-let-7b	-0.535755	0.0284236	0.564178	-0.182817	0.290652	0.149465	0.00813397	-0.123315	-0.540791	-0.530718
42769	hsa-let-7b*	-0.214559	-0.164013	0.0505465	-0.0179306	-0.109122	-0.198805	-0.430453	-0.0637531	-0.166069	-0.263049
145820	hsa-let-7c	-0.39791	-0.0142389	0.383671	-0.0793231	0.174017	0.0736587	-0.204946	-0.0346015	-0.340922	-0.454899
145968	hsa-let-7d	-0.0346414	0.00803997	0.0426814	0.129091	0.0227786	-0.0634416	-0.207737	0.159508	0.0430433	-0.112326
145633	hsa-let-7d*	-0.264101	0.0849187	0.349019	0.0907376	-0.116032	0.0490011	0.594999	-0.194112	-0.292782	-0.23542
145846	hsa-let-7e	-0.0652378	0.0931571	0.158395	0.244296	0.103731	0.0135927	-0.000862066	0.105027	0.0492646	-0.17974
42743	hsa-let-7e*	0.286645	0.206654	-0.0799904	0.386428	0.294029	0.227138	-0.0889326	0.214609	0.391916	0.181374
17752	hsa-let-7f	0.359795	0.133294	-0.226501	0.594275	-0.0925338	-0.249187	-0.169068	0.582984	0.595505	0.124086
145840	hsa-let-7f-1*	0.0193465	-0.0979503	-0.117297	-0.141778	-0.155223	0.105916	-0.224979	-0.0736876	0.136255	-0.0975624
46438	hsa-let-7g	-0.0635969	0.123954	0.187551	0.31227	0.0974092	-0.0197051	-0.0270378	0.256836	-0.0152077	-0.111986
9938	hsa-let-7i	-0.523134	0.108729	0.631863	0.148805	0.296475	0.112676	-0.107625	0.0933142	-0.614628	-0.431639
145746	hsa-let-7i*	-0.17665	-0.0977921	0.0788582	0.118059	-0.157165	-0.0997444	-0.387062	0.0369514	-0.101273	-0.252028
10916	hsa-miR-1	0.882293	0.144929	-0.737363	0.620468	-0.2371	-0.509109	0.0177079	0.832681	0.767902	0.996684
145943	hsa-miR-100	-0.830746	0.0120745	0.842821	0.100252	0.137788	0.106876	-0.46335	0.178806	-0.925924	-0.735569
31026	hsa-miR-101	-0.393378	-0.0278255	0.365553	0.0297837	-0.133271	0.0410439	-0.0776166	0.000932332	-0.368332	-0.418425
17935	hsa-miR-101*	0.104015	0.0313777	-0.0726372	0.184689	-0.0654213	0.0609952	-0.237966	0.214592	0.215515	-0.00748534
10919	hsa-miR-103a	-0.20041	0.0976511	0.298061	0.162021	0.237909	0.0308355	-0.108772	0.166261	-0.169685	-0.231136
146223	hsa-miR-103a-2*	-0.035229	0.150697	0.185926	0.0298823	0.0160001	-0.0158799	0.535913	0.18757	-0.0348698	-0.0355881
46801	hsa-miR-106a	-0.544259	-0.404034	0.140226	-0.188836	-0.473277	-0.507092	-0.494745	-0.356217	-0.331429	-0.757089
19582	hsa-miR-106b	-0.637035	-0.298387	0.338648	-0.239727	-0.261989	-0.237383	-0.45409	-0.298746	-0.624125	-0.649945
17854	hsa-miR-106b*	-0.048382	-0.0160868	0.0322952	0.0167635	0.124479	-0.0251002	-0.120794	-0.0757827	-0.0933076	-0.00345648
10923	hsa-miR-107	-0.144837	0.103633	0.248471	0.21915	0.0626737	0.0319846	-0.139773	0.344131	-0.130793	-0.158881
13485	hsa-miR-10a	0.320571	-0.322436	-0.643007	0.462428	-0.720281	-0.782395	0.103845	-0.675778	-0.173142	0.814284
10925	hsa-miR-10b	0.028713	-0.278014	-0.306727	0.261006	-0.80163	-1.17415	0.983216	-0.658516	-0.582733	0.640159
46258	hsa-miR-1184	-0.546338	-0.226943	0.319395	-0.145873	-0.230576	-0.308073	0.0354211	-0.485612	-0.697116	-0.39556
46345	hsa-miR-1207-3p	1.0353	1.05605	0.0207499	1.19041	1.17823	0.845639	1.04063	1.02532	1.05039	1.0202
46806	hsa-miR-1227	0.543897	0.457214	-0.0866839	0.616734	0.62137	0.387958	0.236263	0.423743	0.583964	0.503831
46624	hsa-miR-1236	0.262136	0.22629	-0.0358458	0.0553228	0.242774	0.321017	0.349468	0.162867	0.121858	0.402413
42898	hsa-miR-124*	-0.379164	-0.14232	0.236844	-0.657313	-0.383562	0.230731	0.409064	-0.310519	-0.469648	-0.288681
148642	hsa-miR-1246	-2.81562	-0.619509	2.19611	-2.18834	-0.155111	-0.0674461	1.55622	-2.24286	-2.80054	-2.8307
145977	hsa-miR-1247	0.106563	0.116546	0.0099834	0.097044	0.0211492	0.33537	0.299615	-0.170448	0.147771	0.0653545
46427	hsa-miR-1248	-0.00660537	0.00304604	0.0096514	0.183913	-0.0443804	-0.231393	-0.0683819	0.175473	0.0136409	-0.0268517
46210	hsa-miR-1249	1.50391	1.4076	-0.0963131	1.64039	1.51446	1.28875	1.30703	1.28736	1.57913	1.4287
46380	hsa-miR-1255a	-0.0629431	0.0347315	0.0976746	-0.213314	0.137201	-0.0419905	0.142378	0.149383	-0.331322	0.205436
17942	hsa-miR-125a-3p	0.459662	0.361855	-0.0978063	0.458181	0.452931	0.399226	0.217314	0.281626	0.490674	0.428649
10928	hsa-miR-125a-5p	-0.190175	0.106969	0.297144	0.106239	0.217778	0.30335	-0.137779	0.0452567	-0.16808	-0.21227
30787	hsa-miR-125b	-0.613936	0.134568	0.748504	0.146561	0.135506	0.362606	-0.157349	0.185517	-0.606245	-0.621627
42845	hsa-miR-125b-2*	0.0724491	-0.175072	-0.247521	-0.184186	0.0348415	-0.146465	-0.513327	-0.0662241	-0.179714	0.324612
4610	hsa-miR-126	0.280596	0.0850882	-0.195508	0.180849	-0.119768	-0.339903	0.439739	0.264525	0.304108	0.257084
33596	hsa-miR-126*	0.593332	0.168092	-0.425239	0.326226	-0.234489	-0.270134	0.440356	0.578502	0.735113	0.45155
145975	hsa-miR-1260	-0.181857	-0.171222	0.0106346	-0.337256	-0.0303149	-0.0755686	-0.00826686	-0.404705	-0.135498	-0.228216
147791	hsa-miR-1260b	-0.130926	-0.225462	-0.0945366	-0.351324	-0.070589	-0.0622765	-0.133289	-0.509834	-0.0641137	-0.197738
46732	hsa-miR-1264	0.192942	0.0407347	-0.152207	0.126841	0.206634	0.0736075	-0.13753	-0.0658791	0.319801	0.0660819
46737	hsa-miR-1265	0.195375	0.131303	-0.0640718	0.28716	0.142911	0.202961	-0.161598	0.185083	0.293478	0.0972721
42829	hsa-miR-127-3p	-0.39445	-0.0497828	0.344667	-0.0730205	0.315606	-0.109384	-0.197997	-0.184118	-0.355632	-0.433267
148263	hsa-miR-1273e	-0.453035	-0.215188	0.237847	-0.683207	-0.27417	-0.300066	0.485369	-0.303866	-0.554518	-0.351552
46620	hsa-miR-1275	-2.29128	-0.256031	2.03525	-1.84109	0.181411	-0.171924	1.81311	-1.26166	-2.47608	-2.10648
33902	hsa-miR-128	0.299053	0.206959	-0.0920941	0.492703	0.145251	0.227182	-0.209462	0.379122	0.349051	0.249056
46698	hsa-miR-1280	-0.29502	-0.131685	0.163335	-0.294187	0.107077	-0.0618058	0.0147564	-0.424266	-0.180782	-0.409259
46634	hsa-miR-1281	0.569906	0.525549	-0.0443568	0.843475	0.736919	0.344353	0.328765	0.374234	0.560206	0.579606
46336	hsa-miR-1284	-0.112445	0.0772996	0.189745	0.0442979	-0.00567472	-0.00783158	0.372642	-0.0169352	-0.171187	-0.0537031
145981	hsa-miR-1285	-0.337173	-0.150928	0.186245	-0.224068	-0.228163	-0.200942	0.205252	-0.306717	-0.341892	-0.332454
42571	hsa-miR-129*	0.917714	-0.0703101	-0.988025	0.523262	-0.384242	-0.153433	-0.374338	0.0372004	0.951469	0.88396
46921	hsa-miR-1290	-2.98672	-0.628844	2.35787	-2.32069	-0.116002	-0.0191	1.60814	-2.29658	-2.96528	-3.00815
46944	hsa-miR-1297	0.334793	0.133704	-0.201089	0.672404	-0.287112	-0.363041	-0.000338253	0.646609	0.513354	0.156233
46381	hsa-miR-1298	-0.579811	-0.0231408	0.556671	-0.323835	-0.0765499	0.185603	-0.0870777	0.186156	-0.6515	-0.508123
46788	hsa-miR-1299	-0.0106201	0.0908462	0.101466	0.00863462	0.192355	0.0234447	0.115514	0.114283	-0.0669405	0.0457003
46215	hsa-miR-1301	0.449608	0.399403	-0.0502046	0.539062	0.459863	0.352499	0.211301	0.434291	0.498165	0.401051
46479	hsa-miR-1304	-0.648587	-0.14869	0.499897	-0.691279	-0.307161	-0.244437	0.788948	-0.289522	-0.764042	-0.533132
42681	hsa-miR-1307	0.19097	0.188434	-0.00253571	0.441019	0.354255	0.211015	-0.236834	0.172714	0.247218	0.134722
10138	hsa-miR-130a	-0.216129	0.252538	0.468668	0.180968	0.244887	0.397017	0.218039	0.221782	-0.0437965	-0.388462
10936	hsa-miR-130b	-0.126822	0.250123	0.376945	0.29356	0.459393	0.274855	-0.136841	0.35965	-0.0980305	-0.155613
46866	hsa-miR-1321	0.1408	0.0716289	-0.0691709	0.036108	0.0787449	0.116559	0.115732	0.0110007	0.124408	0.157192
146137	hsa-miR-133a	0.503608	0.113145	-0.390463	0.12577	0.135417	0.261927	-0.162843	0.205455	0.345347	0.66187
146160	hsa-miR-133b	0.410766	0.129996	-0.280771	0.0936236	0.112468	0.324078	-0.122738	0.242547	0.215191	0.606342
42839	hsa-miR-135a	0.125113	0.279799	0.154686	0.829425	0.274992	0.513744	-1.07371	0.854547	0.0705325	0.179693
10943	hsa-miR-136	-0.383698	-0.0906884	0.293009	-0.207195	0.373096	-0.211743	-0.00800947	-0.39959	-0.34964	-0.417755
42512	hsa-miR-136*	-0.149794	-0.00261148	0.147182	0.126882	0.202574	-0.266595	-0.0297914	-0.0461272	-0.0505176	-0.24907
42872	hsa-miR-138-1*	0.50622	-0.261068	-0.767288	0.197625	-0.239509	-0.529028	-0.471526	-0.262903	0.4681	0.54434
145677	hsa-miR-139-5p	0.2226	-0.127766	-0.350367	-0.229272	0.000265847	-0.357083	0.125115	-0.177859	0.385488	0.0597127
42630	hsa-miR-140-3p	-0.368493	0.0527236	0.421216	0.000473896	0.322124	0.0299549	-0.00988997	-0.0790453	-0.3281	-0.408886
4700	hsa-miR-140-5p	-0.121241	0.082721	0.203962	0.189975	0.0927925	-0.090222	0.00990847	0.211151	-0.0321848	-0.210298
145972	hsa-miR-141*	-0.782892	-0.135863	0.647029	-0.581889	-0.271338	-0.447105	0.875278	-0.254262	-0.930881	-0.634903
10947	hsa-miR-142-3p	-1.54954	-0.567124	0.982418	-0.33065	-0.157406	-1.44312	-0.25595	-0.648494	-1.18725	-1.91184
145798	hsa-miR-142-5p	-1.79041	-0.714364	1.07605	-0.608956	-0.033604	-1.31308	-0.524699	-1.09148	-1.48235	-2.09847
13177	hsa-miR-143	-0.157303	0.249256	0.406559	0.0738518	0.13337	0.220288	0.406924	0.411847	-0.145214	-0.169391
46467	hsa-miR-143*	-0.169951	-0.0595419	0.110409	-0.10302	0.0341068	0.111244	-0.381215	0.0411749	-0.184738	-0.155164
29802	hsa-miR-144	-5.72481	-1.58036	4.14446	-1.11994	-1.45248	-2.13092	-0.63911	-2.55934	-5.52435	-5.92528
42641	hsa-miR-145	-0.265473	0.0943849	0.359858	-0.0375066	0.263908	0.108922	0.0373124	0.099289	-0.30601	-0.224936
31867	hsa-miR-145*	-0.0506632	-0.0478583	0.00280498	0.0111818	-0.0234275	-0.0334237	-0.366473	0.172852	0.00332024	-0.104647
146072	hsa-miR-1469	-0.942791	-0.237863	0.704928	-0.975076	-0.382173	0.30061	0.439166	-0.571841	-1.31315	-0.572432
10952	hsa-miR-146a	0.299184	-0.132911	-0.432094	-0.00886434	-0.0257049	-0.547794	-0.149961	0.0677721	0.555199	0.0431681
42461	hsa-miR-146b-3p	-0.506414	-0.110251	0.396163	-0.54225	-0.0834712	-0.190114	0.393194	-0.128615	-0.653323	-0.359505
10306	hsa-miR-146b-5p	-0.274204	0.162666	0.43687	-0.0654172	0.416819	-0.753898	0.463614	0.752214	0.0175092	-0.565916
10955	hsa-miR-148a	0.0196472	-0.00381918	-0.0234664	0.160852	-0.0930497	-0.289272	0.0596773	0.142696	-0.0652856	0.10458
19585	hsa-miR-148b	0.125602	0.116537	-0.00906435	0.265532	0.228093	0.197	-0.275422	0.167484	0.241303	0.00990089
42810	hsa-miR-149	0.148663	0.196085	0.0474213	0.300418	0.464102	0.318219	-0.412252	0.309937	0.152322	0.145005
42486	hsa-miR-149*	-0.589476	0.071718	0.661194	-0.479294	-0.07033	0.452136	0.744683	-0.288605	-0.565135	-0.613817
145678	hsa-miR-150	-0.162497	0.0234075	0.185904	-0.229409	0.0431504	-0.136636	0.482342	-0.0424091	-0.195935	-0.129059
17463	hsa-miR-151-3p	-0.0194709	0.0640466	0.0835175	0.147456	0.216266	0.216846	-0.322889	0.0625539	0.0341438	-0.0730856
11260	hsa-miR-151-5p	0.0546191	0.0344925	-0.0201266	0.322392	-0.0758942	0.00177951	-0.318559	0.242744	0.0962159	0.0130222
17676	hsa-miR-152	0.0908675	0.19995	0.109082	0.311838	0.277513	0.239298	-0.0716245	0.242724	0.133021	0.0487144
145857	hsa-miR-154	-0.0712021	0.0899485	0.161151	0.117453	0.268746	-0.031313	0.0342992	0.0605572	-0.0452326	-0.0971717
10964	hsa-miR-155	-0.260639	0.390424	0.651062	-0.0087478	0.771406	0.356467	0.680461	0.152532	-0.200026	-0.321251
27720	hsa-miR-15a	-0.441181	-0.0506266	0.390554	0.267172	-0.110342	-0.475733	-0.0292571	0.0950268	-0.474616	-0.407745
17280	hsa-miR-15b	-0.619294	-0.427754	0.19154	-0.208728	-0.470011	-0.688525	-0.507106	-0.264398	-0.514954	-0.723634
10967	hsa-miR-16	-0.532006	-0.143173	0.388833	0.197823	-0.439787	-0.673342	0.0445194	0.154921	-0.467243	-0.59677
46777	hsa-miR-17	-0.519625	-0.326519	0.193106	-0.166279	-0.429666	-0.392318	-0.378745	-0.265589	-0.342256	-0.696995
19588	hsa-miR-17*	-0.0962137	-0.212913	-0.1167	-0.0710761	-0.2584	-0.140013	-0.359468	-0.235609	-0.0182817	-0.174146
42865	hsa-miR-181a	-0.173649	0.123222	0.296871	0.0202614	0.297629	0.428736	-0.362358	0.231841	-0.160053	-0.187245
17928	hsa-miR-181a-2*	0.103087	0.135756	0.0326687	0.219372	0.0919529	0.292317	-0.0938574	0.168995	0.262487	-0.0563128
10972	hsa-miR-181b	0.136936	0.22326	0.0863232	0.266445	0.303564	0.42951	-0.326716	0.443494	0.221808	0.0520647
145636	hsa-miR-181d	-0.0213622	0.181184	0.202546	0.175235	0.176907	0.421306	-0.39907	0.531542	0.174235	-0.216959
46810	hsa-miR-1827	-0.247998	0.022893	0.270891	-0.173241	-0.0299949	0.022472	0.294105	0.00112401	-0.316048	-0.179949
17953	hsa-miR-183*	-0.922394	-0.22447	0.697923	-0.548371	-0.642992	0.105336	0.368413	-0.404738	-1.00456	-0.840231
42902	hsa-miR-185	-0.0593107	0.0109143	0.070225	0.204678	0.146452	0.145756	-0.387444	-0.0548713	-0.106329	-0.0122922
18739	hsa-miR-186	0.0295007	0.123568	0.0940671	0.344218	0.19751	0.248218	-0.360261	0.188155	0.0585305	0.000470823
42775	hsa-miR-187*	-0.50193	-0.378834	0.123096	-0.725268	-0.501514	-0.248449	-0.0112353	-0.407703	-0.577834	-0.426026
145670	hsa-miR-18b	-0.567946	-0.555375	0.0125704	-0.292896	-0.63196	-0.6741	-0.528592	-0.649329	-0.55055	-0.585341
27536	hsa-miR-190	0.546134	0.178898	-0.367236	0.58355	-0.22944	-0.127296	0.0822513	0.585423	0.871652	0.220615
148687	hsa-miR-1908	-1.47615	-0.158502	1.31765	-1.04372	-0.0051134	0.146744	0.940002	-0.830426	-1.6605	-1.2918
10985	hsa-miR-191	-0.258786	0.15299	0.411777	0.188077	0.265593	0.277114	-0.123504	0.157672	-0.222396	-0.295176
146103	hsa-miR-1913	0.53512	0.242362	-0.292758	0.546364	0.274883	0.260078	-0.148415	0.2789	0.587275	0.482964
146068	hsa-miR-1915	0.0338985	0.0597213	0.0258228	-0.221636	-0.0933513	0.43848	0.217896	-0.0427819	0.0768633	-0.00906629
10986	hsa-miR-193a-3p	-0.890303	-0.326379	0.563923	-0.88154	-0.30518	-0.113438	0.467393	-0.799131	-0.79638	-0.984226
46443	hsa-miR-193a-5p	-0.139112	0.0352692	0.174381	-0.125879	0.0265878	0.25201	0.264334	-0.240707	-0.102267	-0.175958
10987	hsa-miR-193b	-0.237122	0.0299282	0.26705	-0.249116	0.183956	0.296211	-0.0479266	-0.0334831	-0.0093693	-0.464874
42962	hsa-miR-193b*	-0.249742	-0.0735815	0.17616	-0.314187	-0.095673	0.12819	0.14172	-0.227957	-0.159129	-0.340355
13148	hsa-miR-195	-0.503094	0.144116	0.647209	0.095905	0.111939	-0.171201	0.40671	0.277225	-0.387075	-0.619112
42723	hsa-miR-195*	-0.212003	-0.111993	0.10001	-0.297798	-0.106714	-0.104662	0.142306	-0.193099	-0.221917	-0.202089
42538	hsa-miR-196a*	-0.00941479	0.0558298	0.0652446	0.135194	0.0484336	-0.117082	0.00630792	0.206296	0.0480796	-0.0669092
42783	hsa-miR-197	0.0299761	-0.0122966	-0.0422727	0.182168	0.150735	0.103573	-0.541069	0.0431102	0.274333	-0.214381
146165	hsa-miR-1973	-0.366069	0.1176	0.483669	-0.491968	0.851264	0.175038	0.286182	-0.232515	-0.694022	-0.0381154
146140	hsa-miR-1976	-0.0198245	0.0604737	0.0802982	-0.00503642	0.106566	0.0344097	0.0930687	0.0733603	-0.0296233	-0.0100257
10995	hsa-miR-199a-3p/hsa-miR-199b-3p	-0.699066	0.15798	0.857046	0.306927	0.0027106	-0.00849535	-0.0099144	0.498673	-0.790134	-0.607998
29562	hsa-miR-199a-5p	-0.882413	0.175526	1.05794	-0.0259521	0.288318	0.297827	0.00581027	0.311625	-1.02605	-0.738779
19591	hsa-miR-199b-5p	-0.607572	0.297145	0.904717	0.548971	0.0704254	0.210945	0.080941	0.574441	-0.56391	-0.651234
10997	hsa-miR-19a	-0.174013	-0.228497	-0.0544844	-0.0800552	-0.314645	-0.291191	-0.261119	-0.195476	-0.0843907	-0.263635
10998	hsa-miR-19b	-0.387169	-0.242322	0.144847	-0.213605	-0.14082	-0.222569	-0.259352	-0.375264	-0.276211	-0.498126
11005	hsa-miR-204	0.354214	0.390481	0.036268	0.555889	0.194616	0.535841	0.342589	0.323472	0.326462	0.381965
145996	hsa-miR-205*	0.0727834	0.0398273	-0.0329561	0.298935	0.0831746	-0.0315742	-0.147243	-0.00415551	0.0775568	0.0680101
5730	hsa-miR-208a	0.331019	0.264136	-0.066883	0.740417	0.477453	0.416936	-0.52575	0.211623	-0.102402	0.76444
42555	hsa-miR-208b	0.100528	0.182084	0.0815559	-0.0291761	0.321917	0.341697	-0.0533696	0.329351	0.00469979	0.196356
145845	hsa-miR-20a	-0.257275	-0.309636	-0.0523613	-0.00907422	-0.572944	-0.743308	-0.203681	-0.0191748	-0.0201203	-0.49443
42640	hsa-miR-20b	-0.213628	-0.390152	-0.176524	0.0207265	-0.693966	-0.727674	-0.373182	-0.176665	0.0164754	-0.443731
147512	hsa-miR-21	-0.651714	0.200155	0.851869	0.277398	0.261213	-0.362965	0.395541	0.429589	-0.208308	-1.09512
42524	hsa-miR-21*	-0.256379	-0.399168	-0.142789	-0.50423	-0.22649	-0.501415	-0.356655	-0.40705	0.0816461	-0.594404
145852	hsa-miR-210	-0.186836	0.137346	0.324181	0.231364	0.442174	0.0598577	-0.273356	0.226688	-0.0600368	-0.313635
146161	hsa-miR-2115*	0.506721	-0.0942761	-0.600997	0.034297	-0.153612	-0.305146	-0.0149691	-0.0319503	0.506674	0.506768
146010	hsa-miR-2116	0.0201621	0.0267192	0.00655715	-0.0577305	0.0103367	0.0448855	0.190488	-0.0543831	-0.0492318	0.089556
11014	hsa-miR-214	-0.78675	0.158576	0.945326	0.079289	0.359094	0.338687	-0.179047	0.194856	-0.915682	-0.657818
145822	hsa-miR-214*	-0.366024	0.0337835	0.399807	0.172214	0.0647657	0.123081	-0.378991	0.187848	-0.432566	-0.299481
11018	hsa-miR-218	0.266604	0.258754	-0.00785018	0.787882	0.201763	-0.0538828	-0.248728	0.606735	0.275179	0.258029
11020	hsa-miR-22	0.0247732	0.0444606	0.0196874	0.27105	0.10177	0.101051	-0.0213929	-0.230175	-0.0686433	0.11819
42532	hsa-miR-22*	0.455525	0.113235	-0.34229	0.400499	0.100202	0.0688038	-0.202671	0.199343	0.433065	0.477985
11022	hsa-miR-221	1.16425	0.315214	-0.849038	0.633128	0.10554	0.562387	-0.128023	0.403036	1.35945	0.969052
11023	hsa-miR-222	0.798489	0.293617	-0.504872	0.285892	0.190825	0.659244	0.0436781	0.288444	1.0319	0.565077
11024	hsa-miR-223	-1.48056	-0.873371	0.607192	-0.817098	-0.654934	-1.39656	-0.580209	-0.918057	-0.950425	-2.0107
42566	hsa-miR-224	0.0513408	-0.00429618	-0.0556369	-0.0582186	-0.158804	0.175932	-0.0728181	0.0924279	0.341039	-0.238358
146163	hsa-miR-224*	-0.68715	-0.175474	0.511676	-0.43141	-0.337235	0.298331	0.103223	-0.51028	-0.55953	-0.814771
148247	hsa-miR-2355-3p	-0.0687104	0.0527427	0.121453	-0.0241271	0.128178	-0.227175	0.263157	0.123681	-0.182079	0.0446583
147800	hsa-miR-2355-5p	0.0380111	-0.178264	-0.216275	-0.0887048	-0.128578	-0.20061	-0.37503	-0.0983982	0.0739158	0.00210653
42744	hsa-miR-23a	-0.437654	-0.0122068	0.425447	0.0696641	0.103853	0.138672	-0.384561	0.0113381	-0.589355	-0.285953
42638	hsa-miR-23a*	0.682014	0.452771	-0.229243	0.452999	0.460814	0.49761	0.439426	0.413005	0.613173	0.750855
145841	hsa-miR-23b	0.0915721	0.152819	0.0612464	0.310831	0.0733805	0.0669037	-0.075022	0.388	0.124125	0.0590197
148217	hsa-miR-23c	-0.131899	-0.109405	0.0224936	-0.0295815	-0.00174319	0.039001	-0.622573	0.0678708	0.0269545	-0.290752
17506	hsa-miR-24	-0.0474314	0.0952354	0.142667	0.288013	0.106502	0.0698499	-0.225068	0.23688	-0.134713	0.0398503
146043	hsa-miR-24-1*	0.473	0.134095	-0.338905	0.473712	0.0306653	0.0374564	-0.348122	0.476765	0.587181	0.358819
42950	hsa-miR-24-2*	0.0586506	-0.0210626	-0.0797132	0.375265	-0.129882	-0.0266378	-0.566425	0.242366	0.107723	0.00957818
42682	hsa-miR-25	-0.526771	-0.336841	0.18993	-0.164521	-0.305706	-0.417058	-0.427179	-0.369743	-0.5218	-0.531742
42929	hsa-miR-25*	-0.496253	-0.145938	0.350315	-0.44499	-0.110618	-0.0809372	0.21763	-0.310772	-0.642724	-0.349782
147198	hsa-miR-26a	-0.129685	0.145982	0.275667	0.169082	0.0982065	0.311965	-0.0563188	0.206973	-0.0309308	-0.22844
146008	hsa-miR-26b	0.0583883	0.148402	0.0900136	0.536811	-0.26372	-0.216495	0.134976	0.550437	0.15635	-0.0395731
46483	hsa-miR-27a	0.0528832	0.120438	0.0675551	0.441825	-0.0929386	-0.134962	-0.112701	0.500969	0.0207873	0.0849791
147199	hsa-miR-27b	0.231828	0.255456	0.0236278	0.415021	0.191393	0.212832	0.0048312	0.453205	0.365985	0.0976717
42823	hsa-miR-27b*	0.302319	0.0747924	-0.227527	0.411209	0.0892848	0.20711	-0.552868	0.219226	0.467609	0.13703
145714	hsa-miR-28-3p	-0.102322	-0.149892	-0.0475701	-0.0663755	-0.0436774	-0.0716195	-0.41067	-0.15712	0.0787658	-0.283411
146049	hsa-miR-28-5p	0.090498	-0.0332705	-0.123768	0.294161	-0.144369	-0.0894542	-0.41084	0.18415	0.353852	-0.172856
146100	hsa-miR-296-5p	0.738455	0.473635	-0.26482	0.563564	0.465323	0.621462	0.23924	0.478585	0.81255	0.66436
46264	hsa-miR-298	-0.186391	-0.00732312	0.179067	-0.292837	0.114815	0.204443	-0.081955	0.018918	-0.450932	0.0781507
148633	hsa-miR-299-5p	-1.02688	-0.147069	0.879816	-1.22533	-0.454497	0.52179	1.03003	-0.607346	-1.34043	-0.713337
11039	hsa-miR-29a	-0.133037	-0.00759156	0.125445	0.11287	-0.00127104	-0.0615786	-0.173894	0.0859167	-0.221561	-0.0445129
145638	hsa-miR-29a*	0.172027	0.0674009	-0.104626	0.387342	-0.0378216	0.12244	-0.406037	0.271081	0.159726	0.184327
11040	hsa-miR-29b	-0.113579	0.113293	0.226871	0.486401	-0.0673828	0.0647452	-0.068597	0.151297	-0.297989	0.0708318
17810	hsa-miR-29b-1*	1.07487	0.0167194	-1.05815	0.563446	-0.031198	-0.251426	-0.32641	0.129185	1.01825	1.13149
42792	hsa-miR-29b-2*	0.228298	0.0439519	-0.184346	0.371768	-0.0835178	0.0913542	-0.38825	0.228405	0.323053	0.133543
11041	hsa-miR-29c	0.101607	0.0152235	-0.0863836	0.229689	0.0121765	0.0944105	-0.28664	0.0264814	0.0765944	0.12662
14300	hsa-miR-29c*	0.312695	0.0382379	-0.274457	0.379133	0.0228256	0.0792679	-0.454251	0.164214	0.404758	0.220632
42513	hsa-miR-300	-0.207926	-0.00531995	0.202606	-0.662856	0.202075	-0.00974818	0.457936	-0.0140073	-0.606014	0.190161
13143	hsa-miR-301a	0.158126	0.129368	-0.0287581	0.397326	-0.136564	0.060551	-0.202217	0.527746	0.308566	0.00768689
147203	hsa-miR-302a	0.133587	0.0106985	-0.122888	0.00787252	0.0703212	-0.0950681	0.127777	-0.0574104	0.0493992	0.217775
11045	hsa-miR-302c*	0.0675115	0.00102688	-0.0664846	-0.0208711	-0.0535411	0.189902	0.0725908	-0.182946	0.102739	0.0322838
45764	hsa-miR-302e	0.0859822	-0.0876495	-0.173632	-0.051978	-0.178009	-0.179308	-0.0850039	0.0560513	0.205339	-0.0333748
146086	hsa-miR-30a	0.335727	0.0811756	-0.254551	0.406518	-0.0391525	0.0819234	-0.242602	0.199192	0.447473	0.22398
19595	hsa-miR-30a*	0.252119	0.100605	-0.151513	0.298974	0.0791171	0.308074	-0.412895	0.229757	0.337087	0.16715
146112	hsa-miR-30b	0.409461	0.266492	-0.142969	0.596872	-0.0397465	0.194715	0.18829	0.39233	0.441953	0.376969
46356	hsa-miR-30b*	0.355867	0.125575	-0.230292	0.253184	0.123524	0.0567397	0.153947	0.040482	0.330184	0.38155
42923	hsa-miR-30c	0.204393	0.160766	-0.0436265	0.505741	0.0671016	0.0497363	-0.148013	0.329265	0.268522	0.140264
42702	hsa-miR-30c-1*	-0.209246	-0.0644128	0.144833	-0.126573	-0.188893	0.00129297	0.125541	-0.133433	-0.160735	-0.257757
19596	hsa-miR-30d	0.246167	0.0888554	-0.157312	0.349259	0.188961	0.110381	-0.196303	-0.00802008	0.177787	0.314548
28191	hsa-miR-30e	0.407664	0.0320444	-0.375619	0.473289	-0.148152	-0.121579	-0.320726	0.27739	0.529687	0.285641
145676	hsa-miR-30e*	0.407077	0.0944431	-0.312634	0.395709	-0.0156692	0.0554955	-0.281968	0.318648	0.541731	0.272422
147904	hsa-miR-3148	-0.219832	-0.0463136	0.173519	-0.185104	0.0844279	-0.157465	0.080928	-0.0543546	-0.319913	-0.119752
147806	hsa-miR-3149	-0.0785066	0.132773	0.211279	-0.071788	0.274289	-0.00672028	0.333843	0.134241	-0.220302	0.0632891
147739	hsa-miR-3161	1.21984e-05	-0.127882	-0.127894	-0.238951	-0.105036	-0.150485	-0.0575111	-0.0874282	-0.0184843	0.0185087
147891	hsa-miR-3175	-0.0574768	-0.0541345	0.00334235	-0.356019	0.32047	-0.0223343	0.0198704	-0.232659	0.00386772	-0.118821
147595	hsa-miR-3178	-1.12654	-0.207436	0.9191	-0.667963	-0.0473125	-0.275876	0.239979	-0.286006	-1.24598	-1.00709
147667	hsa-miR-3182	-1.18579	0.0117891	1.19758	-0.330254	0.184837	-0.02071	0.716002	-0.490931	-1.51354	-0.858038
147805	hsa-miR-3183	-0.19848	-0.0571997	0.14128	-0.267097	0.0361239	-0.110754	0.164509	-0.108781	-0.231657	-0.165303
147817	hsa-miR-3196	-1.5117	-0.269729	1.24198	-0.969229	-0.376235	-0.0226822	0.684782	-0.665279	-1.55139	-1.47202
11053	hsa-miR-32	0.42698	-0.0445327	-0.471512	0.557412	-0.484297	-0.485335	-0.140884	0.330441	0.650646	0.203313
29575	hsa-miR-32*	-0.358631	0.098813	0.457444	-0.13314	0.255309	-0.103109	0.491441	-0.0164351	-0.519882	-0.197381
146158	hsa-miR-3202	-1.22722	-0.435546	0.791671	-1.31454	-0.965723	0.561633	0.294798	-0.753902	-1.33783	-1.11661
27533	hsa-miR-320a	-0.553699	0.109631	0.66333	-0.00484187	0.385579	0.274252	-0.0147377	-0.0920954	-0.635014	-0.472383
46324	hsa-miR-320b	-0.533809	0.0836114	0.61742	-0.0142329	0.395321	0.259168	-0.0439164	-0.178283	-0.564868	-0.502749
46228	hsa-miR-320c	-0.389936	0.198405	0.588342	0.100071	0.414756	0.431475	0.0344569	0.0112676	-0.380201	-0.399671
46870	hsa-miR-320d	-0.310639	0.202971	0.51361	0.155832	0.467249	0.336809	0.0196007	0.0353659	-0.353746	-0.267533
147691	hsa-miR-320e	-0.415136	0.0964037	0.51154	0.0413392	0.368044	0.362519	-0.153692	-0.136192	-0.431217	-0.399056
145708	hsa-miR-324-3p	0.183138	0.195179	0.0120408	0.306573	0.27391	0.147882	0.0372498	0.21028	0.239201	0.127075
42693	hsa-miR-326	-0.0996206	0.113738	0.213359	-0.136823	0.00148498	-0.0677741	0.828466	-0.0566627	-0.158528	-0.0407129
145640	hsa-miR-328	-0.0342835	0.10678	0.141063	0.150417	0.165148	0.28644	-0.170471	0.102364	0.0475851	-0.116152
42887	hsa-miR-331-3p	0.0765817	0.119675	0.0430935	0.34858	0.152392	0.119645	-0.364114	0.341872	0.329699	-0.176536
11065	hsa-miR-335	-1.50556	-0.425281	1.08028	-1.40085	-0.702173	-0.0883395	1.13317	-1.06821	-1.53974	-1.47138
145745	hsa-miR-335*	-0.0418345	-0.0597429	-0.0179084	-0.256684	0.0264441	0.0140403	0.111362	-0.193876	-0.0229344	-0.0607346
42673	hsa-miR-337-3p	-0.053279	0.0950432	0.148322	0.152156	0.320432	-0.0819118	0.107977	-0.0234382	0.0356229	-0.142181
17944	hsa-miR-337-5p	-0.202512	0.0545004	0.257012	0.227017	0.320502	-0.223534	0.0784445	-0.129927	-0.076542	-0.328482
42592	hsa-miR-338-3p	0.490803	-0.183081	-0.673884	0.46383	-0.485587	-0.420002	-0.234381	-0.239267	0.686697	0.294909
42739	hsa-miR-339-5p	-0.466405	-0.011767	0.454638	0.106805	-0.0679343	-0.0634618	-0.0252437	-0.0090004	-0.453729	-0.47908
145859	hsa-miR-33a	0.13042	0.0510448	-0.0793752	0.318612	0.0417774	0.0872659	-0.28951	0.0970778	0.290678	-0.0298378
145950	hsa-miR-33b	-0.39556	-0.171314	0.224246	-0.0461412	-0.317813	-0.038832	-0.00209263	-0.451692	-0.388435	-0.402686
29872	hsa-miR-340	0.00127507	0.0358855	0.0346104	-0.020972	0.0827787	0.175295	-0.00786713	-0.0498068	0.0641282	-0.061578
32884	hsa-miR-342-3p	0.0787547	0.142289	0.0635347	0.339299	0.0949852	-0.0803624	-0.130799	0.488324	0.283048	-0.125538
27217	hsa-miR-34a	-0.765801	0.120079	0.88588	1.43499	-0.245653	-0.456363	-0.110884	-0.0216947	-0.849163	-0.682438
148335	hsa-miR-3606	-0.274787	-0.040099	0.234688	-0.111231	-0.0196496	-0.0428809	0.0913646	-0.118098	-0.434775	-0.114799
148420	hsa-miR-3607-3p	-0.0461198	-0.0389512	0.00716863	0.174932	0.115297	0.135097	-0.455874	-0.164209	0.251466	-0.343705
148418	hsa-miR-3607-5p	0.0958879	-0.0535886	-0.149477	0.266901	-0.0680224	0.0699153	-0.556302	0.0195653	0.426969	-0.235194
145865	hsa-miR-361-3p	0.473412	0.351337	-0.122075	0.284173	0.23521	0.657344	0.287626	0.292333	0.576725	0.370099
14301	hsa-miR-361-5p	-0.00350276	0.121676	0.125179	0.228852	0.199625	0.216338	-0.171663	0.135228	0.136532	-0.143537
148465	hsa-miR-3611	-0.463378	-0.135527	0.327851	-0.449559	-0.199651	-0.0898762	0.267555	-0.206102	-0.690556	-0.2362
147334	hsa-miR-3613-5p	0.537294	0.375718	-0.161577	0.755561	0.208827	-0.0849549	0.303899	0.695256	0.567496	0.507093
148413	hsa-miR-3614-3p	1.41754	0.900642	-0.516896	1.11467	1.03228	0.815458	0.550553	0.990248	1.49832	1.33676
148125	hsa-miR-3618	-0.479622	-0.164562	0.31506	0.034044	-0.24358	-0.153738	-0.0937332	-0.365803	-0.473214	-0.486029
17893	hsa-miR-362-3p	-0.0848614	-0.23204	-0.147178	0.0731942	-0.521618	-0.367937	-0.339637	-0.00420114	-0.0406801	-0.129043
42503	hsa-miR-362-5p	0.268461	0.231474	-0.0369872	0.356832	0.354004	0.272142	-0.107536	0.281927	0.288322	0.2486
148317	hsa-miR-3621	-1.20283	-0.649613	0.553212	-0.99821	-0.856044	-1.07672	0.455083	-0.772176	-1.47585	-0.9298
148132	hsa-miR-3622a-3p	0.289533	0.0228474	-0.266685	0.39209	-0.0952272	0.0332266	-0.15699	-0.0588623	0.391564	0.187501
11077	hsa-miR-363	-0.369432	-0.422412	-0.0529805	-0.111543	-0.604752	-0.465154	-0.674656	-0.255954	-0.357456	-0.381407
27544	hsa-miR-363*	0.293068	0.0196144	-0.273454	0.353455	4.66339e-05	-0.136136	-0.356232	0.236938	0.320872	0.265264
148481	hsa-miR-3646	-0.122115	-0.0408939	0.0812207	-0.240373	0.104702	-0.0146076	0.145262	-0.199453	-0.086972	-0.157257
148269	hsa-miR-3647-3p	-0.262373	0.0410214	0.303395	0.00724583	0.278875	0.13459	-0.147309	-0.0682944	0.00555938	-0.530306
11078	hsa-miR-365	0.056574	0.0564486	-0.000125411	-0.111656	-0.0607617	0.138949	0.149327	0.166384	0.354023	-0.240875
148327	hsa-miR-3651	-0.124336	-0.0262636	0.0980724	0.137817	0.177506	-0.0576272	-0.350468	-0.0385465	0.0108674	-0.259539
148377	hsa-miR-3653	0.00914251	0.037132	0.0279895	-0.0300723	0.232823	0.019556	0.0832319	-0.119879	0.0527651	-0.0344801
148379	hsa-miR-3654	-0.346895	-0.178646	0.168249	-0.279626	0.0917324	-0.117885	-0.240978	-0.346471	-0.284415	-0.409375
148228	hsa-miR-3656	-0.921795	0.0523755	0.974171	-0.48229	-0.290431	0.418434	0.993384	-0.377219	-1.01962	-0.823967
148597	hsa-miR-3663-5p	-0.562576	-0.0623398	0.500236	-0.458596	-0.178088	-0.173026	0.769975	-0.271964	-0.615761	-0.509391
148206	hsa-miR-3664-5p	0.995568	1.11513	0.119566	1.24546	1.27112	1.10324	0.951032	1.00482	0.977128	1.01401
148234	hsa-miR-3667-5p	0.0432981	-0.0705402	-0.113838	0.0254571	-0.0221583	-0.205185	-0.0475873	-0.103228	-0.111861	0.198457
148214	hsa-miR-3675-3p	0.0528829	-0.153159	-0.206042	-0.166941	-0.000989232	-0.0895253	-0.319059	-0.189279	-0.150493	0.256259
148410	hsa-miR-3676	0.0914168	0.00349758	-0.0879193	-0.059375	0.107374	0.17849	-0.117744	-0.091257	0.134922	0.0479114
148038	hsa-miR-3679-3p	1.28951	0.936149	-0.353365	1.12336	1.01841	0.886702	0.72629	0.925976	1.36262	1.21641
148599	hsa-miR-3680	0.81107	-0.0634662	-0.874536	0.843415	-0.223257	-0.805024	-0.370387	0.237922	0.819063	0.803078
148032	hsa-miR-3685	0.555278	-0.0883937	-0.643671	0.000372393	-0.0767572	-0.281015	-0.372291	0.287723	0.125702	0.984853
148156	hsa-miR-3686	-0.573711	0.259886	0.833597	0.485558	0.187306	0.0828267	0.76771	-0.223969	-0.58424	-0.563182
148085	hsa-miR-3687	-0.954436	-0.174339	0.780097	-1.00954	-0.686641	0.541357	1.17999	-0.896855	-1.04963	-0.859247
148077	hsa-miR-3690	-0.238189	-0.191755	0.0464346	-0.233599	-0.045042	-0.198619	-0.336313	-0.145201	-0.254431	-0.221948
145844	hsa-miR-374a	0.109337	-0.0210616	-0.130398	0.492323	-0.472188	-0.462036	-0.183823	0.520416	0.224193	-0.00551923
148098	hsa-miR-374b	0.112182	0.0855929	-0.026589	0.420177	0.0012957	-0.0664656	-0.294169	0.367127	0.268106	-0.0437421
42476	hsa-miR-374b*	0.265033	0.21025	-0.0547829	0.294168	0.235398	0.0658902	0.054695	0.4011	0.343991	0.186075
148430	hsa-miR-374c	0.0162547	-0.0223439	-0.0385986	0.285181	-0.108846	-0.108619	-0.43851	0.259075	0.117382	-0.0848727
146009	hsa-miR-376a	-0.710819	-0.292993	0.417826	-0.455454	0.057129	-0.342674	-0.173104	-0.550862	-0.605135	-0.816503
42629	hsa-miR-376c	-0.15604	0.000871479	0.156912	0.0587573	0.23809	-0.177071	0.00670899	-0.122128	-0.0189899	-0.29309
11091	hsa-miR-377	-0.421147	-0.00918334	0.411964	-0.0320437	0.506374	-0.159933	-0.0267748	-0.333539	-0.301867	-0.540427
148668	hsa-miR-378	0.302721	0.0757634	-0.226958	-0.173477	0.19647	0.327133	-0.0887797	0.11747	0.35145	0.253993
11092	hsa-miR-378*	0.326058	-0.0370605	-0.363118	-0.0857232	0.0225346	0.160195	-0.470094	0.187785	0.483038	0.169078
11105	hsa-miR-378/hsa-miR-378c/hsa-miR-378d	0.171179	-0.0018905	-0.173069	-0.251637	0.168535	0.312228	-0.306694	0.0681153	0.253257	0.0891004
147530	hsa-miR-378b	0.260477	-0.103243	-0.36372	-0.202634	0.0189588	0.143062	-0.518248	0.0426437	0.327048	0.193906
147755	hsa-miR-378c	0.242876	0.0567569	-0.186119	-0.159876	0.197859	0.445835	-0.320358	0.120324	0.277904	0.207848
11093	hsa-miR-379	0.29088	0.244505	-0.0463746	0.402744	0.341373	0.071248	0.184791	0.222371	0.314294	0.267466
148361	hsa-miR-3911	0.250557	0.187183	-0.0633736	0.0267444	0.268481	0.246906	0.169163	0.224622	0.161745	0.339369
148049	hsa-miR-3924	0.279065	0.252541	-0.0265241	0.2068	0.384931	0.101732	0.207004	0.362238	0.193099	0.365031
148064	hsa-miR-3926	-0.136688	-0.0231602	0.113528	-0.221934	-0.0176726	0.231365	-0.122333	0.0147738	-0.265979	-0.00739765
148265	hsa-miR-3935	0.0695708	-0.251038	-0.320609	-0.0642908	-0.22721	-0.491093	-0.299572	-0.173025	-0.0341432	0.173285
148285	hsa-miR-3941	0.440039	0.0538817	-0.386157	0.291415	0.112381	-0.0743104	-0.123836	0.0637593	0.397541	0.482537
148577	hsa-miR-3943	0.381613	0.159243	-0.222369	0.297922	0.221943	0.177571	-0.0233056	0.122087	0.457299	0.305926
17474	hsa-miR-421	-0.0517219	-0.00811777	0.0436041	0.256806	-0.0929588	-0.0432529	-0.368173	0.20699	0.003655	-0.107099
11104	hsa-miR-422a	0.0180885	-0.0494886	-0.067577	-0.283159	-0.0266566	0.149403	-0.182621	0.0955912	0.117606	-0.0814295
42730	hsa-miR-423-3p	-0.0467731	0.104464	0.151238	0.231418	0.212213	0.102377	-0.223231	0.199545	0.118731	-0.212277
27565	hsa-miR-423-5p	-0.430496	-0.0270684	0.403428	0.0837336	0.0359765	-0.0508511	-0.0541261	-0.150075	-0.420844	-0.440149
42965	hsa-miR-424	0.147681	-0.0612623	-0.208944	0.0807647	-0.5434	-0.0745469	-0.255843	0.486714	0.126928	0.168435
17608	hsa-miR-425	0.386821	0.344293	-0.0425282	0.582137	0.415696	0.311921	0.0325143	0.379197	0.339742	0.433901
147631	hsa-miR-4258	0.771071	0.608981	-0.16209	0.345775	0.321518	0.996019	0.856495	0.5251	0.856604	0.685539
147942	hsa-miR-4268	-0.84903	-0.11659	0.73244	-1.21071	0.214489	0.0351804	0.676686	-0.298602	-1.51025	-0.187813
147751	hsa-miR-4274	1.3528	1.17422	-0.178576	1.4011	1.32212	0.974551	1.05608	1.11725	1.43533	1.27027
147743	hsa-miR-4275	0.169627	-0.268278	-0.437905	0.333603	-0.205791	-0.296143	-0.873208	-0.299849	0.337367	0.00188766
147767	hsa-miR-4279	-0.191224	-0.0769054	0.114318	-1.22506	0.36269	0.157714	0.390949	-0.0708214	-0.924958	0.542511
147636	hsa-miR-4284	0.941416	-0.075738	-1.01715	0.267499	-0.190124	-0.343038	0.133984	-0.247011	0.761317	1.12151
147604	hsa-miR-4285	-1.66783	-0.262201	1.40563	-1.27945	-0.329867	0.168271	0.928186	-0.79814	-1.76895	-1.56671
147744	hsa-miR-4286	-0.0325374	0.119998	0.152535	0.0809544	0.340415	0.328528	0.0146443	-0.164552	0.08419	-0.149265
147588	hsa-miR-4288	1.12581	0.252085	-0.873727	0.365026	0.0849035	0.701372	-0.0561811	0.165303	1.36276	0.888866
147735	hsa-miR-4289	-0.192271	0.0499685	0.24224	0.349448	-0.106047	-0.0340077	-0.287911	0.32836	-0.113332	-0.271211
147920	hsa-miR-4290	-1.21462	-0.0536226	1.161	-1.23669	0.279552	0.144783	0.934273	-0.390036	-1.71499	-0.714251
147616	hsa-miR-4291	-0.210459	-0.123011	0.0874479	0.0444469	0.124594	0.0425339	-0.726098	-0.100532	-0.193982	-0.226935
147600	hsa-miR-4292	0.306145	0.323162	0.0170178	0.116596	0.119979	0.768909	0.511545	0.0987829	0.367722	0.244567
147632	hsa-miR-4297	0.00834292	0.0566925	0.0483495	-0.0652952	0.142121	-0.123832	0.266861	0.0636078	-0.0185825	0.0352683
147614	hsa-miR-4299	-0.248143	0.209167	0.45731	0.0309448	0.09317	0.630703	0.48584	-0.194823	-0.307568	-0.188717
147861	hsa-miR-4301	-0.126249	0.366197	0.492447	0.412417	0.783731	0.707879	-0.104277	0.0312376	0.0193447	-0.271843
147722	hsa-miR-4306	-0.751188	-0.185251	0.565937	-0.405164	-0.297255	0.0802148	0.138734	-0.442784	-0.857828	-0.644548
147947	hsa-miR-4308	-0.00231565	0.0568719	0.0591876	-0.0601163	0.0947093	0.0452661	0.129097	0.0754038	-0.0115405	0.0069092
147907	hsa-miR-4312	0.363866	0.22614	-0.137726	0.339478	0.390449	0.178575	0.0746234	0.147576	0.27256	0.455172
147776	hsa-miR-4317	0.148917	0.0476487	-0.101268	0.354918	0.0163787	0.013059	-0.491975	0.345863	0.235934	0.061899
147847	hsa-miR-4324	-0.487228	-0.0399799	0.447248	0.0291792	-0.00587296	0.113058	-0.418622	0.082358	-0.39256	-0.581896
147771	hsa-miR-4328	-0.299587	0.0937093	0.393296	-0.124125	0.216167	0.190217	0.14696	0.039328	-0.330629	-0.268545
147926	hsa-miR-4329	-0.273706	-0.0311377	0.242568	0.0621442	0.0053357	0.0823617	-0.324735	0.0192051	-0.207869	-0.339543
18847	hsa-miR-450a	0.638705	0.438675	-0.20003	0.747005	0.122064	0.435322	-0.00136265	0.890345	0.589614	0.687795
42866	hsa-miR-451	-6.1037	-1.68118	4.42251	-1.05266	-1.78853	-2.34949	-0.796218	-2.41901	-5.42524	-6.78216
29379	hsa-miR-452	-0.282358	0.18263	0.464988	-0.228237	0.136635	1.00026	-0.238409	0.242903	0.26394	-0.828656
148620	hsa-miR-454	0.39934	0.189934	-0.209406	0.591737	-0.0685332	-0.16083	-0.0961163	0.683414	0.599571	0.19911
28950	hsa-miR-455-3p	0.210031	-0.130646	-0.340678	0.199402	-0.391839	-0.27045	-0.507635	0.317291	0.368162	0.0519005
13179	hsa-miR-455-5p	0.305871	0.128011	-0.17786	0.297948	0.157022	0.287844	-0.33661	0.233853	0.471102	0.14064
148682	hsa-miR-483-3p	-0.581371	-0.128465	0.452907	-1.39536	0.250784	-0.165752	0.869922	-0.201917	-1.2517	0.0889526
42654	hsa-miR-483-5p	-0.85823	-0.306212	0.552018	-0.993252	-0.717139	0.463344	0.284966	-0.568979	-0.84613	-0.87033
145753	hsa-miR-484	0.082268	0.0911684	0.00890039	0.236864	0.183704	0.0592026	-0.0805495	0.0566208	0.187169	-0.0226332
42694	hsa-miR-485-3p	-0.642063	-0.0993891	0.542674	-0.581897	-0.197494	0.209678	0.343034	-0.270266	-0.746597	-0.537528
32946	hsa-miR-486-5p	-0.282104	-0.384848	-0.102744	-0.232706	-0.738332	-0.155087	-0.540743	-0.257373	-0.250166	-0.314042
14285	hsa-miR-487b	-0.0321518	-0.316669	-0.284518	-0.0951729	-0.126446	-0.257325	-0.763986	-0.340417	0.156325	-0.220629
42704	hsa-miR-488	0.169996	0.154453	-0.0155435	0.212686	0.164348	0.0879575	0.0136994	0.293573	0.0513831	0.288609
42703	hsa-miR-490-3p	-0.156765	-0.112278	0.0444871	-0.204874	-0.182096	-0.00474839	-0.139397	-0.0302748	-0.188612	-0.124919
17822	hsa-miR-490-5p	0.277792	0.194907	-0.0828856	0.337734	0.171358	0.287356	-0.143751	0.321837	0.431724	0.123861
147701	hsa-miR-491-3p	-1.12036	-0.282407	0.837956	-0.881171	-0.0603861	-0.212807	-0.163145	-0.0945267	-1.28257	-0.958162
147953	hsa-miR-491-5p	0.022583	-0.0327694	-0.0553523	0.328908	0.0240742	-0.0480622	-0.540913	0.0721466	0.123571	-0.0784054
42847	hsa-miR-497	-0.552551	0.0409146	0.593465	-0.0227712	0.172838	0.021773	0.0146105	0.0181222	-0.44269	-0.662411
42442	hsa-miR-498	-0.467299	0.00164431	0.468943	-0.372061	-0.11178	0.339341	0.5457	-0.392978	-0.609085	-0.325513
145692	hsa-miR-499-3p	0.306742	0.15668	-0.150062	0.246523	-0.323039	0.556155	-0.308951	0.61271	0.763767	-0.150283
14313	hsa-miR-499-5p	0.426035	0.0868683	-0.339167	-0.242579	0.235407	0.186307	-0.195139	0.450345	0.370963	0.481107
17875	hsa-miR-500a	0.172006	0.253938	0.0819319	0.354648	0.312547	0.212307	0.136749	0.253441	0.196563	0.14745
46406	hsa-miR-500a*	0.225287	0.0963529	-0.128934	0.250756	0.0835854	0.139059	-0.0635651	0.0719297	0.222614	0.227959
145675	hsa-miR-501-5p	-0.183136	0.188625	0.371761	-0.0723358	0.210379	0.20284	0.700789	-0.0985501	-0.239052	-0.127221
146178	hsa-miR-502-3p	-0.118482	-0.0742571	0.0442254	0.124614	-0.0739418	-0.081784	-0.235059	-0.105115	-0.0899762	-0.146989
42669	hsa-miR-505	-0.322375	-0.101513	0.220862	0.0824737	-0.0070157	-0.101792	-0.293276	-0.187956	-0.272183	-0.372567
42490	hsa-miR-505*	0.199298	0.256482	0.0571838	0.100409	0.27093	0.227155	0.521397	0.162519	0.0914865	0.30711
42581	hsa-miR-513a-5p	-0.401284	0.31651	0.717794	-0.375563	0.644695	0.306411	1.1903	-0.183297	-0.525128	-0.277441
46789	hsa-miR-513b	0.45466	0.632912	0.178252	0.628964	0.721321	0.461508	0.841023	0.511742	0.431267	0.478053
11151	hsa-miR-516b	-0.174944	-0.0627762	0.112168	-0.283883	-0.038574	0.0407349	0.109944	-0.142102	-0.318358	-0.0315304
148641	hsa-miR-518b	0.0356543	-0.153587	-0.189242	-0.382597	0.154175	-0.163059	-0.333086	-0.0433707	-0.310107	0.381416
13137	hsa-miR-518e*/hsa-miR-519a*/hsa-miR-519b-5p/hsa-miR-519c-5p/hsa-miR-522*/hsa-miR-523*	-1.07143	-0.285034	0.786401	-0.831037	-0.519697	-0.0555353	0.729282	-0.74818	-1.1021	-1.04077
46221	hsa-miR-519d	0.0400632	0.0836727	0.0436095	0.108014	0.204059	-0.0900734	0.239677	-0.0433131	0.0314957	0.0486306
11164	hsa-miR-519e	0.252069	-0.057457	-0.309526	0.186221	0.096887	-0.0607727	-0.363488	-0.146132	0.381534	0.122604
13132	hsa-miR-519e*	-0.506979	-0.306613	0.200366	-0.501658	-0.355217	-0.0352314	-0.117158	-0.523801	-0.422053	-0.591905
11175	hsa-miR-525-5p	-0.320332	-0.0622519	0.25808	-0.234313	-0.169406	0.0333243	0.130261	-0.0711257	-0.30811	-0.332553
14272	hsa-miR-542-3p	0.152039	0.0720577	-0.0799818	0.298635	-0.287934	0.191489	-0.342276	0.500376	0.0540072	0.250072
42811	hsa-miR-542-5p	-0.145942	0.0274593	0.173401	-0.0925936	-0.326014	0.115948	0.156538	0.283418	-0.350085	0.0582007
148086	hsa-miR-548aa	-0.0665636	-0.211747	-0.145183	0.132589	-0.296522	-0.296275	-0.401941	-0.196585	0.0707367	-0.203864
17272	hsa-miR-551a	-0.129312	-0.0166851	0.112627	-0.252169	-0.0404858	-0.296218	0.435613	0.0698346	-0.262357	0.00373414
148644	hsa-miR-551b	0.0443785	-0.01975	-0.0641285	0.164845	-0.122792	0.0129163	-0.128279	-0.0254402	0.00865193	0.080105
42781	hsa-miR-551b*	-0.910117	-0.426424	0.483693	-0.882482	-0.671114	-0.409659	0.58901	-0.757876	-1.00709	-0.813147
28966	hsa-miR-574-3p	-0.0377265	0.0742156	0.111942	0.22565	0.241367	0.0751521	-0.326832	0.155741	-0.00370929	-0.0717438
27740	hsa-miR-574-5p	-0.0960482	0.165925	0.261973	0.0785528	0.388818	-0.00183594	0.229387	0.1347	-0.206324	0.0142282
42446	hsa-miR-576-5p	0.485208	0.327103	-0.158105	0.539965	0.312177	0.246753	0.19053	0.346088	0.591124	0.379292
145647	hsa-miR-584	0.0488209	-0.0451062	-0.0939271	-0.305741	-0.0257379	0.0192134	0.0857982	0.000935907	0.0583874	0.0392544
17546	hsa-miR-585	-0.48814	0.0210064	0.509147	-0.424931	-0.257977	0.51971	0.438773	-0.170543	-0.683436	-0.292844
42542	hsa-miR-589	-0.129958	-0.390179	-0.260221	-0.245299	-0.233161	-0.201521	-0.799806	-0.471106	-0.0658674	-0.194048
17503	hsa-miR-590-5p	0.269639	-0.0387866	-0.308426	0.473419	-0.34655	-0.315998	-0.321383	0.316578	0.528932	0.0103461
42818	hsa-miR-597	0.0770993	-0.374576	-0.451675	-0.246096	-0.243849	-0.278606	-0.789517	-0.31481	0.191716	-0.037517
17377	hsa-miR-600	0.982138	-0.0289401	-1.01108	0.426421	-0.186532	0.0316557	-0.362023	-0.0542229	0.938792	1.02548
17498	hsa-miR-601	0.281101	0.195931	-0.0851701	0.157617	0.215148	0.191818	0.237901	0.177172	0.29244	0.269763
145736	hsa-miR-605	-0.593887	-0.190441	0.403446	-0.253325	-0.30258	0.201351	0.0839803	-0.681631	-0.644274	-0.543501
27672	hsa-miR-615-3p	-0.278071	-0.15481	0.123261	-0.227491	-0.176939	-0.183183	0.0158615	-0.2023	-0.271271	-0.284872
148652	hsa-miR-620	0.00529532	-0.00299681	-0.00829213	0.093453	0.07751	-0.159664	-0.213849	0.187566	-0.0378574	0.0484481
145740	hsa-miR-625*	-0.698461	-0.51057	0.187891	-0.926271	-0.464461	-0.283358	-0.296375	-0.582387	-1.00241	-0.394508
148684	hsa-miR-628-3p	-0.194881	-0.0160697	0.178812	0.173856	-0.114392	0.0756462	-0.143146	-0.0723128	-0.213372	-0.176391
17566	hsa-miR-629*	-0.220231	-0.431381	-0.21115	-0.422988	-0.100151	-0.407188	-0.695249	-0.531329	0.0432761	-0.483738
17327	hsa-miR-630	-0.220063	-0.0293031	0.19076	-0.398083	-0.0863114	0.156673	0.368851	-0.187646	-0.343005	-0.0971214
42591	hsa-miR-634	-0.0212763	-0.135221	-0.113945	-0.177636	0.036817	-0.202745	-0.0675876	-0.264954	-0.12914	0.0865871
42832	hsa-miR-638	-0.663815	-0.025882	0.637933	-0.442666	-0.168809	0.13869	0.858817	-0.515443	-0.832855	-0.494774
148396	hsa-miR-642b	-1.8734	-0.772261	1.10114	-1.71904	-1.3749	-0.203505	0.402967	-0.966821	-1.99881	-1.74799
145963	hsa-miR-646	1.82367	2.27115	0.447479	-0.0791781	-0.167618	3.47734	4.06524	4.05994	3.22219	0.425148
42746	hsa-miR-647	0.259837	0.0719012	-0.187936	0.274361	0.0737938	-0.0555339	-0.0744593	0.141344	0.218534	0.301141
17394	hsa-miR-651	1.03633	0.798072	-0.238258	1.10004	0.754531	0.756285	0.556289	0.823219	1.19087	0.881794
42827	hsa-miR-652	0.22715	0.271851	0.0447008	0.326965	0.15634	0.373466	0.0696295	0.432855	0.459278	-0.00497763
21498	hsa-miR-654-3p	-0.00481989	0.144959	0.149779	0.155154	0.381249	0.0617746	0.0564154	0.0702005	0.0101534	-0.0197932
42749	hsa-miR-659	-0.389573	-0.240153	0.149419	-0.658002	-0.606349	0.333819	0.192808	-0.463044	-0.260958	-0.518188
17338	hsa-miR-660	0.231958	0.091706	-0.140252	0.424589	-0.0701826	-0.0828109	-0.099376	0.28631	0.289018	0.174898
145973	hsa-miR-664	-0.067	-0.0118621	0.0551379	-0.0393957	0.0129502	0.078429	0.015122	-0.126416	-0.11121	-0.0227903
145768	hsa-miR-665	-1.55759	-0.467755	1.08983	-1.13894	-0.938251	0.106341	0.593464	-0.961384	-1.77864	-1.33653
145701	hsa-miR-668	0.154937	0.0184656	-0.136472	0.223211	0.0566322	-0.012859	-0.232121	0.0574647	0.235349	0.0745261
42761	hsa-miR-675	-1.43074	-0.45594	0.974802	-1.18843	-1.05658	0.506622	0.226463	-0.76778	-1.4934	-1.36808
148118	hsa-miR-676*	0.0102534	-0.325318	-0.335572	-0.591621	0.453676	-0.0860404	-0.514756	-0.88785	-0.231716	0.252223
29490	hsa-miR-7	0.277703	0.122376	-0.155326	0.0257048	0.125339	0.0523897	0.297556	0.110892	0.31342	0.241986
29190	hsa-miR-708	-0.3165	0.10172	0.41822	-0.0747983	-0.103859	-0.111616	0.610398	0.188475	-0.216265	-0.416736
146196	hsa-miR-711	-0.729013	-0.270145	0.458868	-0.802833	-0.308488	-0.178754	0.408997	-0.469646	-0.851505	-0.606521
146064	hsa-miR-718	1.363	1.18197	-0.181029	1.53474	1.41796	1.04219	0.855024	1.05991	1.43404	1.29195
148679	hsa-miR-720	-0.214684	-0.187206	0.027478	-0.284448	0.0376602	-0.192257	-0.0717378	-0.425247	-0.199289	-0.230079
27568	hsa-miR-744	0.17493	-0.0601838	-0.235114	-0.407476	0.244806	0.193039	-0.234767	-0.0965213	-0.210018	0.559879
146111	hsa-miR-767-5p	0.152702	0.0575103	-0.0951918	0.118378	0.339483	0.0862687	-0.266334	0.00975532	0.307959	-0.00255491
42808	hsa-miR-874	-0.424365	-0.0620177	0.362347	-0.0553561	0.0720003	-0.22137	0.01004	-0.115403	-0.429647	-0.419082
30033	hsa-miR-877	-0.040967	0.106873	0.14784	-0.0532946	0.120725	0.230143	0.219198	0.0175934	-0.211117	0.129183
148622	hsa-miR-877*	-0.0191222	0.0865205	0.105643	-0.358654	0.228975	0.063279	0.426145	0.0728582	-0.318169	0.279925
28047	hsa-miR-890	-0.251045	-0.0848584	0.166187	-0.160358	-0.114219	-0.0326271	0.0145863	-0.131674	-0.163514	-0.338577
27961	hsa-miR-891a	-0.434441	-0.343031	0.0914099	-0.492585	-0.310906	-0.408384	-0.0474897	-0.455793	-0.48756	-0.381322
148621	hsa-miR-892a	0.458155	0.404438	-0.0537169	0.481431	0.523228	0.236057	0.336199	0.445277	0.456395	0.459916
4040	hsa-miR-9	0.534634	0.324029	-0.210604	1.13902	-0.0106872	0.242216	-0.0887583	0.338352	0.609907	0.45936
42932	hsa-miR-920	-0.329335	-0.14711	0.182225	-0.446936	-0.157374	-0.167779	0.28335	-0.246811	-0.485243	-0.173426
145693	hsa-miR-92a	-0.303778	-0.274793	0.0289845	-0.16822	-0.203986	-0.17333	-0.419581	-0.408849	-0.182124	-0.425432
145897	hsa-miR-92b	-0.503943	-0.422368	0.0815741	-0.386239	-0.35097	-0.33033	-0.545709	-0.498594	-0.38153	-0.626355
30687	hsa-miR-93	-0.442394	-0.186381	0.256013	-0.00193584	-0.0715258	-0.180883	-0.374785	-0.302777	-0.394776	-0.490012
17863	hsa-miR-934	-0.132215	-0.0354376	0.0967778	-0.328314	0.0232048	-0.0382094	0.174484	-0.0083535	-0.310312	0.0458807
42514	hsa-miR-937	0.358797	-0.1532	-0.511997	-0.0193352	0.0112688	-0.057636	-0.44732	-0.252979	0.340209	0.377384
42696	hsa-miR-943	-0.682108	-0.042439	0.639669	-0.786021	-0.369388	0.379247	0.898624	-0.334657	-0.961741	-0.402476
11181	hsa-miR-95	0.409588	-0.121579	-0.531167	0.558539	-0.310397	-0.437697	-0.749532	0.331195	0.873426	-0.05425
11182	hsa-miR-98	-0.143054	0.0523631	0.195418	0.153373	0.0054786	0.0164006	-0.161125	0.247688	-0.0604658	-0.225643
42708	hsa-miR-99a	-0.168609	0.0248095	0.193419	0.181775	-0.0445312	0.0297646	-0.248538	0.205577	-0.0447527	-0.292466
145651	hsa-miR-99a*	0.000653099	0.00255156	0.00189847	0.172404	-0.0939497	0.0336367	-0.370396	0.271063	0.128024	-0.126718
11184	hsa-miR-99b	-0.00842124	0.135806	0.144227	0.366295	0.255266	0.261303	-0.320805	0.116972	0.127762	-0.144604
17898	hsa-miR-99b*	0.145184	0.13321	-0.0119735	0.0674057	0.0864502	0.185762	0.251524	0.0749107	0.140852	0.149516
28302	hsa-miRPlus-A1015	-0.338741	-0.307694	0.0310474	-0.682394	-0.00515012	-0.0129415	-0.232203	-0.605781	-0.225151	-0.452331
42780	hsa-miRPlus-A1065	-0.234627	-0.121686	0.11294	0.312763	0.0377419	-0.233862	-0.690968	-0.0341071	-0.196647	-0.272606
42793	hsa-miRPlus-A1072	-0.773268	-0.060219	0.713049	-0.471153	-0.219462	0.106627	0.423083	-0.140189	-0.917345	-0.629191
17858	hsa-miRPlus-A1073	0.986173	0.835829	-0.150343	1.12716	0.970079	0.810389	0.578734	0.692784	1.0489	0.923446
145956	hsa-miRPlus-A1083	0.20531	0.267014	0.0617041	0.318511	0.381111	0.407961	-0.0104614	0.237951	0.168382	0.242238
17885	hsa-miRPlus-A1086	-1.07171	-0.0491212	1.02259	-0.395935	-0.535915	0.300986	-0.0618916	0.44715	-1.59792	-0.545505
17848	hsa-miRPlus-A1087	-0.719462	-0.169772	0.54969	-0.192107	-0.274072	1.0046	-1.29724	-0.0900471	-1.21535	-0.223573
17653	hsa-miRPlus-C1049	0.562284	0.0541011	-0.508183	0.153924	0.134905	0.196225	-0.466847	0.252298	0.373629	0.75094
17955	hsa-miRPlus-C1110	0.155322	-0.0336597	-0.188981	0.0403953	-0.215467	0.0146438	-0.0924915	0.0846211	0.197599	0.113044
145933	hsa-miRPlus-C1115	-0.568772	0.0111046	0.579876	-0.49524	0.136358	0.00392417	0.810028	-0.399548	-0.653687	-0.483857
146113	hsa-miRPlus-G1246-3p	0.0450662	0.0181935	-0.0268727	-0.0298939	0.123332	-0.00205893	0.0126805	-0.0130922	0.172955	-0.0828229
147536	hsa-miRPlus-I107*	0.345302	0.250356	-0.094946	0.415627	0.177236	0.212738	0.0327743	0.413407	0.393755	0.296849
148504	hsa-miRPlus-I874*	0.178126	0.29379	0.115663	0.289159	0.0946239	0.568034	0.228883	0.288248	0.286194	0.0700583
147415	hsa-miRPlus-J1011	-0.428295	-0.0993958	0.328899	-0.445074	0.156527	-0.12169	-0.0390312	-0.0477109	-0.574716	-0.281874
42502	hsa-miRPlus-J204*	-0.419269	0.0047767	0.424046	-0.379517	-0.333561	0.320081	0.623033	-0.206152	-0.422204	-0.416334
147804	hsv1-miR-H17	-0.312898	-0.0954748	0.217423	-0.369356	-0.0934842	0.180893	0.0605801	-0.256007	-0.541558	-0.0842381
146159	hsv1-miR-H4*	-0.156546	-0.23796	-0.0814144	0.013382	-0.177637	-0.430998	-0.527046	-0.067502	-0.0500898	-0.263001
146098	hsv1-miR-H5-3p	0.593323	-0.298899	-0.892222	0.108999	-0.0605302	-1.37343	-0.271904	0.102367	0.464126	0.722519
146117	hsv1-miR-H6-3p	-0.67575	-0.157859	0.517891	-1.09324	-0.105535	0.205597	0.658545	-0.454666	-1.13603	-0.215471
146090	hsv1-miR-H7*	-2.50831	-0.334637	2.17367	-1.67015	-0.725057	0.453823	1.11462	-0.846418	-2.70668	-2.30994
146042	hsv1-miR-H8*	0.635036	0.465672	-0.169364	0.318589	0.291296	0.830198	0.522894	0.365382	0.679076	0.590995
147803	hsv2-miR-H10	-1.31913	-0.137677	1.18146	-0.906548	-0.516153	0.539397	0.773721	-0.5788	-1.37075	-1.26751
147738	hsv2-miR-H20	0.320118	-0.0103438	-0.330462	0.063864	-0.0805593	-0.0384298	0.123972	-0.120566	0.331207	0.30903
147864	hsv2-miR-H24	0.494631	0.0834517	-0.411179	0.252743	-0.0340778	0.116273	-0.0548492	0.13717	0.569317	0.419945
147884	hsv2-miR-H25	-1.51378	-0.280782	1.233	-1.19314	-0.460822	0.225425	0.814487	-0.789857	-1.56205	-1.46552
147900	hsv2-miR-H6*	-0.210537	0.0721282	0.282665	-0.10607	0.0995398	-0.135728	0.567578	-0.0646789	-0.1649	-0.256175
147790	hsv2-miR-H7-3p	-2.2154	-0.272993	1.94241	-1.51322	-0.559295	0.483513	1.04919	-0.82515	-2.47904	-1.95177
147840	hsv2-miR-H9-3p	-0.436307	-0.216321	0.219986	-0.517992	-0.250444	-0.0469429	0.193835	-0.460061	-0.458854	-0.413759
17567	kshv-miR-K12-1	-0.75057	-0.461131	0.289439	-0.606482	-0.417865	-0.531106	-0.122917	-0.627287	-0.784029	-0.717112
42656	kshv-miR-K12-10a	1.12523	0.893589	-0.231639	1.24142	1.02241	0.761375	0.566311	0.876433	1.12302	1.12744
42624	kshv-miR-K12-10b	1.14278	0.970362	-0.172421	1.26125	1.10567	0.780963	0.728785	0.975144	1.2383	1.04727
147919	kshv-miR-K12-12	-0.307192	0.0679857	0.375177	-0.279992	-0.170293	0.484617	0.504655	-0.199059	-0.368136	-0.246248
42795	kshv-miR-K12-3	-0.753072	-0.140858	0.612214	-0.60008	-0.112985	0.088352	0.403709	-0.483287	-0.894169	-0.611975
147885	kshv-miR-K12-5*	-0.447485	0.00121552	0.448701	-0.381646	-0.0995915	-0.107563	0.812045	-0.217166	-0.336538	-0.558432
17488	kshv-miR-K12-6-3p	0.0380238	-0.136986	-0.17501	-1.00396	0.300843	0.242227	-0.0387202	-0.185317	-0.712611	0.788659
19011	SNORD10	-0.237406	-0.0216926	0.215714	0.0230905	0.160469	-0.106103	-0.0925977	-0.0933219	-0.0486389	-0.426174
19005	SNORD118	-0.605402	-0.175815	0.429586	-0.710722	0.0572275	0.0124352	0.628944	-0.866961	-0.558506	-0.652297
19606	SNORD12	0.0767626	0.246321	0.169558	0.334347	0.22187	0.111444	0.318865	0.245077	0.140738	0.0127874
19603	SNORD13	0.104784	-0.0414095	-0.146193	0.14617	-0.231251	0.0895278	-0.245108	0.0336133	0.259374	-0.0498066
19013	SNORD14B	0.13952	0.0141667	-0.125353	0.423951	0.0124526	0.0931871	-0.347202	-0.111555	0.377208	-0.0981678
19008	SNORD2	-0.251454	-0.0293252	0.222129	0.10384	-0.0485277	0.0887295	-0.104256	-0.186412	-0.105324	-0.397585
19007	SNORD3@	-0.559702	-0.0616479	0.498054	-0.684349	-0.129363	-0.0177297	0.933201	-0.409999	-0.597729	-0.521676
46204	SNORD38B	-0.174756	-0.030621	0.144135	0.189353	-0.0213598	-0.248035	-0.0659483	-0.00711442	0.0193757	-0.368889
46206	SNORD44	-0.153519	0.0693278	0.222847	0.302645	0.0721923	-0.222259	-0.0302352	0.224295	0.232478	-0.539516
46205	SNORD48	-0.276694	-0.00176859	0.274926	0.140384	0.205035	-0.166994	-0.106601	-0.0806665	-0.0464401	-0.506948
46203	SNORD49A	0.0343829	-0.0883654	-0.122748	0.240454	-0.164324	-0.337043	-0.203341	0.0224273	0.347299	-0.278533
19604	SNORD4A	-0.267689	-0.00415146	0.263537	0.0276036	0.221033	-0.0109597	-0.131197	-0.127236	-0.14255	-0.392828
19605	SNORD6	-0.526326	-0.157613	0.368712	-0.180534	0.08902	-0.103115	-0.20024	-0.393197	-0.483688	-0.568963
145663	SNORD65	-0.505625	0.0310222	0.536647	-0.142596	0.350003	0.0697211	0.183585	-0.305602	-0.404069	-0.607181
145666	SNORD68	0.0318479	0.0755404	0.0436925	0.230862	0.194515	-0.00136244	-0.0596593	0.013346	0.179403	-0.115708
17492	sv40-miR-S1-5p	-2.56214	-0.717614	1.84453	-2.27652	-1.81018	0.985892	0.703749	-1.19102	-2.78664	-2.33765

## Sheet: Table C
Supplemental file 5. Table C. Q-PCR array analysis of miR expression in tissue in cf-LVAD supported patients (post vs control)
ProbeID	Annotation	Avg Control	Avg post-LVAD	logFC	17post	18post	10post	16post	21post	control 2	control 3
17415	ebv-miR-BART10	0.3	-0.25	-0.55	-0.42	-0.03	-0.31	0.3	-0.81	0.48	0.11
27537	ebv-miR-BART13	-0.05	-0.01	0.04	0.05	0.02	-0.28	-0.01	0.15	-0.03	-0.07
17358	ebv-miR-BART16	0.16	0.14	-0.02	0.17	0	0.08	0.02	0.41	0.08	0.24
42522	ebv-miR-BART19-3p	-0.15	0.34	0.49	1.27	-0.17	-0.45	-0.47	1.51	-0.33	0.02
17532	ebv-miR-BART5	-0.74	-0.15	0.59	-0.4	-0.73	-0.18	-0.12	0.66	-0.81	-0.68
17561	ebv-miR-BART6-3p	-1.19	-0.3	0.89	0.26	-1.12	-0.74	-0.98	1.09	-1.46	-0.92
17328	ebv-miR-BART8*	-1.7	-0.64	1.07	-0.89	-1.5	-0.5	-0.53	0.23	-1.71	-1.7
42906	ebv-miR-BHRF1-1	-0.28	-0.24	0.04	-0.15	-0.28	-0.28	-0.28	-0.23	-0.17	-0.39
42951	ebv-miR-BHRF1-2	-0.71	-0.08	0.63	0.01	-0.71	0.33	-0.24	0.2	-0.69	-0.72
42782	hcmv-miR-UL148D	0.11	-0.04	-0.15	0.09	0.06	-0.21	0.07	-0.21	-0.29	0.51
147162	hsa-let-7a	-0.09	0	0.09	0.04	0.37	0.18	0.25	-0.85	0.02	-0.2
42530	hsa-let-7a-2*	-0.3	-0.16	0.15	-0.2	-0.2	-0.04	-0.24	-0.11	-0.28	-0.32
17888	hsa-let-7a*	0.33	0.25	-0.08	0.15	0.4	0.45	0.47	-0.22	0.43	0.24
147165	hsa-let-7b	-0.54	0.17	0.7	0.6	0.01	-0.12	-0.17	0.51	-0.54	-0.53
42769	hsa-let-7b*	-0.21	0.02	0.23	0.21	-0.08	0.15	-0.15	-0.04	-0.17	-0.26
145820	hsa-let-7c	-0.4	0.16	0.56	0.57	-0.04	0	-0.06	0.34	-0.34	-0.45
145968	hsa-let-7d	-0.03	0.02	0.05	0.21	0.3	0.03	0.11	-0.55	0.04	-0.11
145633	hsa-let-7d*	-0.26	-0.12	0.14	0.05	-0.32	-0.27	-0.34	0.26	-0.29	-0.24
145846	hsa-let-7e	-0.07	0.05	0.12	0.04	0.4	0.09	0.26	-0.53	0.05	-0.18
42743	hsa-let-7e*	0.29	0.37	0.09	0.53	0.45	0.23	0.28	0.38	0.39	0.18
17752	hsa-let-7f	0.36	0.01	-0.35	-0.18	0.6	0.43	0.47	-1.26	0.6	0.12
145840	hsa-let-7f-1*	0.02	-0.05	-0.07	0.11	-0.06	-0.09	-0.05	-0.17	0.14	-0.1
46438	hsa-let-7g	-0.06	0.11	0.17	0.37	0.29	0.07	0.19	-0.38	-0.02	-0.11
9938	hsa-let-7i	-0.52	0.17	0.69	0.48	0.12	0.06	-0.02	0.19	-0.61	-0.43
145746	hsa-let-7i*	-0.18	-0.11	0.06	-0.16	-0.07	0.21	0.15	-0.7	-0.1	-0.25
10916	hsa-miR-1	0.88	0.04	-0.84	-0.43	0.81	0.5	0.61	-1.27	0.77	1
145943	hsa-miR-100	-0.83	0.24	1.07	0.34	0.45	0.21	0.19	0.02	-0.93	-0.74
31026	hsa-miR-101	-0.39	0	0.39	0.27	0.11	0.02	-0.19	-0.21	-0.37	-0.42
17935	hsa-miR-101*	0.1	0.18	0.08	0.26	0.25	0.32	0.17	-0.08	0.22	-0.01
10919	hsa-miR-103a	-0.2	0.03	0.23	0.08	0.38	-0.24	0.15	-0.22	-0.17	-0.23
146223	hsa-miR-103a-2*	-0.04	-0.02	0.01	-0.09	-0.08	0.04	0.08	-0.05	-0.03	-0.04
46801	hsa-miR-106a	-0.54	-0.37	0.17	-0.43	-0.28	-0.18	-0.05	-0.91	-0.33	-0.76
19582	hsa-miR-106b	-0.64	-0.2	0.44	-0.02	-0.22	-0.28	-0.12	-0.36	-0.62	-0.65
17854	hsa-miR-106b*	-0.05	0	0.05	0.16	-0.01	-0.18	-0.09	0.12	-0.09	0
10923	hsa-miR-107	-0.14	0.01	0.15	0.04	0.34	-0.09	0.25	-0.49	-0.13	-0.16
13485	hsa-miR-10a	0.32	-0.11	-0.43	-1	-0.69	0.21	0.51	0.45	-0.17	0.81
10925	hsa-miR-10b	0.03	-0.3	-0.32	-1.16	-0.92	0.12	0.77	-0.28	-0.58	0.64
46258	hsa-miR-1184	-0.55	-0.29	0.26	0.17	-0.42	-0.83	-0.08	-0.3	-0.7	-0.4
46345	hsa-miR-1207-3p	1.04	1.08	0.04	1.12	1.27	0.91	0.99	1.09	1.05	1.02
46806	hsa-miR-1227	0.54	0.51	-0.03	0.65	0.61	0.42	0.51	0.37	0.58	0.5
46624	hsa-miR-1236	0.26	0.25	-0.01	0.23	0.21	0.15	0.11	0.56	0.12	0.4
42898	hsa-miR-124*	-0.38	-0.16	0.21	-0.52	-0.64	0.22	-0.21	0.33	-0.47	-0.29
148642	hsa-miR-1246	-2.82	-0.48	2.34	-0.58	-1.67	-0.33	-1.4	1.59	-2.8	-2.83
145977	hsa-miR-1247	0.11	0.12	0.01	0.04	-0.01	0.03	0.16	0.37	0.15	0.07
46427	hsa-miR-1248	-0.01	0.1	0.11	-0.18	0.08	0.54	0.2	-0.14	0.01	-0.03
46210	hsa-miR-1249	1.5	1.41	-0.09	1.53	1.45	1.37	1.37	1.32	1.58	1.43
46380	hsa-miR-1255a	-0.06	-0.02	0.04	0.01	0.04	-0.03	-0.2	0.07	-0.33	0.21
17942	hsa-miR-125a-3p	0.46	0.54	0.08	1.02	0.41	0.42	0.43	0.43	0.49	0.43
10928	hsa-miR-125a-5p	-0.19	0.25	0.44	0.58	0.22	0.34	0.14	-0.02	-0.17	-0.21
30787	hsa-miR-125b	-0.61	0.17	0.78	0.45	0.11	0.02	0.05	0.21	-0.61	-0.62
42845	hsa-miR-125b-2*	0.07	-0.09	-0.17	0.01	-0.08	-0.09	-0.12	-0.19	-0.18	0.32
4610	hsa-miR-126	0.28	-0.05	-0.33	-0.13	0.45	0.23	0.18	-1	0.3	0.26
33596	hsa-miR-126*	0.59	0.11	-0.49	-0.11	0.73	0.43	0.41	-0.93	0.74	0.45
145975	hsa-miR-1260	-0.18	-0.15	0.03	0.23	-0.23	-0.41	-0.34	0	-0.14	-0.23
147791	hsa-miR-1260b	-0.13	-0.13	0	0.14	-0.16	-0.42	-0.18	-0.03	-0.06	-0.2
46732	hsa-miR-1264	0.19	0.18	-0.01	0.58	0.2	-0.06	0.12	0.04	0.32	0.07
46737	hsa-miR-1265	0.2	0.09	-0.1	0.03	0.24	0.16	0.11	-0.08	0.29	0.1
42829	hsa-miR-127-3p	-0.39	0.05	0.45	-0.03	0.21	-0.1	0.14	0.05	-0.36	-0.43
148263	hsa-miR-1273e	-0.45	-0.26	0.19	-0.25	-0.56	-0.16	-0.51	0.18	-0.55	-0.35
46620	hsa-miR-1275	-2.29	-0.59	1.7	0.07	-1.9	-1.21	-1.62	1.73	-2.48	-2.11
33902	hsa-miR-128	0.3	0.21	-0.09	0.25	0.44	0.15	0.41	-0.19	0.35	0.25
46698	hsa-miR-1280	-0.3	-0.04	0.25	0.34	-0.16	-0.32	-0.26	0.19	-0.18	-0.41
46634	hsa-miR-1281	0.57	0.61	0.04	0.67	0.9	0.56	0.49	0.43	0.56	0.58
46336	hsa-miR-1284	-0.11	0	0.11	-0.01	-0.16	0.05	-0.11	0.22	-0.17	-0.05
145981	hsa-miR-1285	-0.34	-0.15	0.19	-0.26	-0.3	-0.19	-0.32	0.31	-0.34	-0.33
42571	hsa-miR-129*	0.92	-0.1	-1.02	-0.54	0.55	0.12	0.46	-1.12	0.95	0.88
46921	hsa-miR-1290	-2.99	-0.52	2.47	-0.58	-1.69	-0.38	-1.51	1.55	-2.97	-3.01
46944	hsa-miR-1297	0.33	0.14	-0.19	-0.27	0.65	0.7	0.67	-1.04	0.51	0.16
46381	hsa-miR-1298	-0.58	-0.31	0.27	-0.47	-0.51	-0.59	-0.32	0.34	-0.65	-0.51
46788	hsa-miR-1299	-0.01	0.09	0.1	0.22	-0.05	0.08	0	0.2	-0.07	0.05
46215	hsa-miR-1301	0.45	0.5	0.05	0.58	0.54	0.39	0.53	0.47	0.5	0.4
46479	hsa-miR-1304	-0.65	-0.15	0.5	-0.35	-0.44	-0.06	-0.48	0.58	-0.76	-0.53
42681	hsa-miR-1307	0.19	0.17	-0.02	0.23	0.44	-0.19	0.27	0.1	0.25	0.13
10138	hsa-miR-130a	-0.22	0.15	0.36	0.39	0.5	-0.01	0.17	-0.33	-0.04	-0.39
10936	hsa-miR-130b	-0.13	0.18	0.31	0.33	0.48	-0.16	0.15	0.11	-0.1	-0.16
46866	hsa-miR-1321	0.14	-0.02	-0.16	0.03	-0.22	0.05	0.06	0	0.12	0.16
146137	hsa-miR-133a	0.5	0.08	-0.43	0.35	0.36	0.06	0.05	-0.44	0.35	0.66
146160	hsa-miR-133b	0.41	0.06	-0.35	0.3	0.3	-0.01	0.1	-0.39	0.22	0.61
42839	hsa-miR-135a	0.13	0.2	0.08	0.32	-0.33	0.8	0.63	-0.42	0.07	0.18
10943	hsa-miR-136	-0.38	0.29	0.68	0.17	0.6	0.12	0.4	0.16	-0.35	-0.42
42512	hsa-miR-136*	-0.15	0.14	0.29	-0.1	0.48	0.17	0.41	-0.23	-0.05	-0.25
42872	hsa-miR-138-1*	0.51	-0.39	-0.89	-0.48	0.14	-0.41	0.04	-1.22	0.47	0.54
145677	hsa-miR-139-5p	0.22	0.2	-0.02	0.55	0.27	0.04	-0.02	0.17	0.39	0.06
42630	hsa-miR-140-3p	-0.37	0.07	0.44	0.58	0.25	-0.31	-0.1	-0.08	-0.33	-0.41
4700	hsa-miR-140-5p	-0.12	-0.08	0.05	-0.03	0.33	0.04	0.21	-0.93	-0.03	-0.21
145972	hsa-miR-141*	-0.78	-0.14	0.64	-0.29	-0.65	0.55	-0.43	0.11	-0.93	-0.63
10947	hsa-miR-142-3p	-1.55	-0.48	1.07	-0.88	0	-0.42	-0.44	-0.67	-1.19	-1.91
145798	hsa-miR-142-5p	-1.79	-0.42	1.37	-0.4	-0.3	-0.71	-0.68	0.01	-1.48	-2.1
13177	hsa-miR-143	-0.16	0.07	0.23	-0.15	0.47	0.09	0.24	-0.29	-0.15	-0.17
46467	hsa-miR-143*	-0.17	0.02	0.19	0.02	0.21	-0.04	0.07	-0.16	-0.18	-0.16
29802	hsa-miR-144	-5.72	-1.66	4.07	-2.21	-1.74	-2.44	-0.84	-1.05	-5.52	-5.93
42641	hsa-miR-145	-0.27	0.09	0.36	0.32	0.31	-0.1	-0.01	-0.03	-0.31	-0.22
31867	hsa-miR-145*	-0.05	0.03	0.08	-0.05	0.35	0.19	0.17	-0.52	0	-0.1
146072	hsa-miR-1469	-0.94	-0.21	0.73	-0.21	-0.5	-0.38	-0.43	0.48	-1.31	-0.57
10952	hsa-miR-146a	0.3	0.28	-0.02	0.09	0.33	0.16	0.58	0.22	0.56	0.04
42461	hsa-miR-146b-3p	-0.51	-0.12	0.39	-0.19	-0.24	0.15	-0.43	0.11	-0.65	-0.36
10306	hsa-miR-146b-5p	-0.27	0.41	0.69	-0.16	0.48	0.71	0.67	0.37	0.02	-0.57
10955	hsa-miR-148a	0.02	0.15	0.14	-0.19	0.34	0.47	0.36	-0.2	-0.07	0.1
19585	hsa-miR-148b	0.13	0.24	0.11	0.43	0.37	0.02	0.33	0.02	0.24	0.01
42810	hsa-miR-149	0.15	0.31	0.16	0.61	0.66	0.18	0.14	-0.04	0.15	0.15
42486	hsa-miR-149*	-0.59	-0.01	0.58	0.01	-0.45	-0.06	-0.2	0.63	-0.57	-0.61
145678	hsa-miR-150	-0.16	0.13	0.29	0.37	-0.05	0.31	-0.3	0.32	-0.2	-0.13
17463	hsa-miR-151-3p	-0.02	0.25	0.27	0.67	0.21	0.08	0.08	0.23	0.03	-0.07
11260	hsa-miR-151-5p	0.05	0.05	-0.01	0.13	0.33	0.16	0.31	-0.68	0.1	0.01
17676	hsa-miR-152	0.09	0.26	0.17	0.57	0.37	0.04	0.37	-0.02	0.13	0.05
145857	hsa-miR-154	-0.07	0.17	0.24	0.11	0.26	0.1	0.3	0.09	-0.05	-0.1
10964	hsa-miR-155	-0.26	0.25	0.51	0.6	0.07	-0.04	-0.14	0.76	-0.2	-0.32
27720	hsa-miR-15a	-0.44	-0.06	0.38	0.07	0.26	-0.13	0.18	-0.66	-0.47	-0.41
17280	hsa-miR-15b	-0.62	-0.39	0.23	-0.46	-0.07	-0.38	-0.1	-0.97	-0.51	-0.72
10967	hsa-miR-16	-0.53	-0.26	0.28	-0.4	0.12	-0.01	0.18	-1.17	-0.47	-0.6
46777	hsa-miR-17	-0.52	-0.31	0.21	-0.38	-0.18	-0.22	-0.02	-0.75	-0.34	-0.7
19588	hsa-miR-17*	-0.1	-0.02	0.08	0.13	-0.05	0.07	-0.11	-0.14	-0.02	-0.17
42865	hsa-miR-181a	-0.17	0.2	0.38	0.48	0.31	0.09	0.15	0	-0.16	-0.19
17928	hsa-miR-181a-2*	0.1	0.02	-0.08	-0.03	0.11	-0.01	0.16	-0.12	0.26	-0.06
10972	hsa-miR-181b	0.14	0.2	0.06	0.36	0.31	0.12	0.31	-0.11	0.22	0.05
145636	hsa-miR-181d	-0.02	0.12	0.15	0.09	0.38	0.33	0.45	-0.63	0.17	-0.22
46810	hsa-miR-1827	-0.25	0.05	0.29	0	0.12	0.06	-0.12	0.19	-0.32	-0.18
17953	hsa-miR-183*	-0.92	-0.45	0.47	-0.45	-0.76	-0.73	-0.47	0.16	-1	-0.84
42902	hsa-miR-185	-0.06	-0.27	-0.21	-0.17	-0.04	-0.64	-0.06	-0.45	-0.11	-0.01
18739	hsa-miR-186	0.03	0.26	0.23	0.58	0.44	0.07	0.1	0.12	0.06	0
42775	hsa-miR-187*	-0.5	-0.56	-0.06	-0.79	-0.85	-0.31	-0.46	-0.41	-0.58	-0.43
145670	hsa-miR-18b	-0.57	-0.51	0.05	-0.72	-0.45	-0.48	-0.17	-0.75	-0.55	-0.59
27536	hsa-miR-190	0.55	0.25	-0.3	-0.25	0.88	0.74	0.46	-0.6	0.87	0.22
148687	hsa-miR-1908	-1.48	-0.24	1.23	-0.28	-0.82	-0.06	-0.69	0.64	-1.66	-1.29
10985	hsa-miR-191	-0.26	0.16	0.42	0.51	0.18	0.01	0.06	0.05	-0.22	-0.3
146103	hsa-miR-1913	0.54	0.38	-0.15	0.43	0.54	0.28	0.39	0.27	0.59	0.48
146068	hsa-miR-1915	0.03	0.13	0.09	0.28	-0.06	-0.06	-0.05	0.52	0.08	-0.01
10986	hsa-miR-193a-3p	-0.89	0.05	0.94	0.1	-0.28	0.26	-0.63	0.81	-0.8	-0.98
46443	hsa-miR-193a-5p	-0.14	0.33	0.47	0.37	0.02	0.44	-0.18	1.02	-0.1	-0.18
10987	hsa-miR-193b	-0.24	0.31	0.55	0.43	0.29	0.53	-0.12	0.41	-0.01	-0.46
42962	hsa-miR-193b*	-0.25	0.03	0.28	0.17	-0.18	0.05	-0.24	0.36	-0.16	-0.34
13148	hsa-miR-195	-0.5	0.06	0.56	-0.13	0.44	-0.21	0.52	-0.34	-0.39	-0.62
42723	hsa-miR-195*	-0.21	-0.07	0.14	-0.08	-0.23	-0.1	-0.23	0.29	-0.22	-0.2
42538	hsa-miR-196a*	-0.01	-0.03	-0.02	0.1	-0.08	-0.11	-0.11	0.08	0.05	-0.07
42783	hsa-miR-197	0.03	0.03	0	0.35	0.22	-0.04	0.03	-0.42	0.27	-0.21
146165	hsa-miR-1973	-0.37	0.03	0.4	0.69	-0.43	-0.4	-0.44	0.74	-0.69	-0.04
146140	hsa-miR-1976	-0.02	0.05	0.07	0.03	-0.03	0.05	0	0.2	-0.03	-0.01
10995	hsa-miR-199a-3p/hsa-miR-199b-3p	-0.7	0.19	0.89	-0.06	0.38	0.52	0.56	-0.45	-0.79	-0.61
29562	hsa-miR-199a-5p	-0.88	0.31	1.19	0.47	0.09	0.29	0.35	0.34	-1.03	-0.74
19591	hsa-miR-199b-5p	-0.61	0.11	0.71	-0.32	0.5	0.61	0.62	-0.89	-0.56	-0.65
10997	hsa-miR-19a	-0.17	-0.12	0.06	0.01	0.01	-0.05	0.02	-0.58	-0.08	-0.26
10998	hsa-miR-19b	-0.39	-0.01	0.38	0.4	-0.07	-0.24	-0.18	0.05	-0.28	-0.5
11005	hsa-miR-204	0.35	0.51	0.15	0.56	0.75	0.46	0.55	0.23	0.33	0.38
145996	hsa-miR-205*	0.07	0.06	-0.02	0.44	0.19	-0.23	-0.1	0	0.08	0.07
5730	hsa-miR-208a	0.33	-0.01	-0.34	0.52	-0.01	-0.71	0.14	0	-0.1	0.76
42555	hsa-miR-208b	0.1	0.08	-0.02	0.21	0.37	-0.58	0.03	0.38	0	0.2
145845	hsa-miR-20a	-0.26	-0.41	-0.16	-0.76	0.01	0.02	0.13	-1.46	-0.02	-0.49
42640	hsa-miR-20b	-0.21	-0.36	-0.14	-0.95	0	0.11	0.21	-1.15	0.02	-0.44
147512	hsa-miR-21	-0.65	-0.08	0.57	-0.5	0.27	0.06	0.55	-0.78	-0.21	-1.1
42524	hsa-miR-21*	-0.26	0.15	0.4	1.32	-0.37	0.33	-0.21	-0.32	0.08	-0.59
145852	hsa-miR-210	-0.19	0.21	0.4	0.43	0.48	0.08	-0.06	0.12	-0.06	-0.31
146161	hsa-miR-2115*	0.51	-0.23	-0.74	-0.26	0.26	-0.55	0.3	-0.91	0.51	0.51
146010	hsa-miR-2116	0.02	-0.04	-0.06	-0.03	-0.1	-0.08	-0.06	0.05	-0.05	0.09
11014	hsa-miR-214	-0.79	0.26	1.05	0.51	0.04	0.11	0.21	0.43	-0.92	-0.66
145822	hsa-miR-214*	-0.37	0.16	0.53	0.21	0.03	0.31	0.37	-0.1	-0.43	-0.3
11018	hsa-miR-218	0.27	0.25	-0.01	0.51	0.27	0.26	0.55	-0.32	0.28	0.26
11020	hsa-miR-22	0.02	0	-0.02	0.24	0.07	-0.45	-0.18	0.32	-0.07	0.12
42532	hsa-miR-22*	0.46	0.02	-0.43	-0.04	0.36	0.01	0.37	-0.6	0.43	0.48
11022	hsa-miR-221	1.16	-0.64	-1.81	-0.91	-0.33	-1.03	-0.53	-0.41	1.36	0.97
11023	hsa-miR-222	0.8	-0.33	-1.13	-0.28	-0.16	-0.68	-0.36	-0.16	1.03	0.57
11024	hsa-miR-223	-1.48	-0.7	0.78	-0.41	-0.81	-0.24	-0.81	-1.21	-0.95	-2.01
42566	hsa-miR-224	0.05	0.15	0.1	-0.26	0.34	0.68	0.09	-0.09	0.34	-0.24
146163	hsa-miR-224*	-0.69	-0.24	0.45	-0.52	-0.64	-0.06	-0.27	0.32	-0.56	-0.81
148247	hsa-miR-2355-3p	-0.07	-0.01	0.06	-0.1	0.08	0.09	-0.09	-0.04	-0.18	0.04
147800	hsa-miR-2355-5p	0.04	-0.21	-0.25	-0.24	0.05	-0.12	-0.12	-0.63	0.07	0
42744	hsa-miR-23a	-0.44	-0.01	0.43	0.14	0.16	-0.28	0.13	-0.19	-0.59	-0.29
42638	hsa-miR-23a*	0.68	0.76	0.08	1.38	0.62	0.56	0.55	0.69	0.61	0.75
145841	hsa-miR-23b	0.09	-0.04	-0.13	-0.14	0.38	0.15	0.37	-0.96	0.12	0.06
148217	hsa-miR-23c	-0.13	-0.19	-0.06	-0.01	0.09	-0.15	0.22	-1.09	0.03	-0.29
17506	hsa-miR-24	-0.05	-0.05	0	0.06	0.25	-0.12	0.29	-0.71	-0.13	0.04
146043	hsa-miR-24-1*	0.47	-0.02	-0.49	-0.17	0.44	0.14	0.59	-1.09	0.59	0.36
42950	hsa-miR-24-2*	0.06	-0.08	-0.14	-0.21	0.33	0.05	0.47	-1.04	0.11	0.01
42682	hsa-miR-25	-0.53	-0.14	0.39	0.08	-0.25	-0.28	-0.08	-0.15	-0.52	-0.53
42929	hsa-miR-25*	-0.5	-0.16	0.34	-0.16	-0.22	-0.28	-0.3	0.19	-0.64	-0.35
147198	hsa-miR-26a	-0.13	0.26	0.39	0.58	0.24	0.36	0.12	-0.02	-0.03	-0.23
146008	hsa-miR-26b	0.06	0.14	0.08	-0.01	0.54	0.6	0.39	-0.81	0.16	-0.04
46483	hsa-miR-27a	0.05	-0.12	-0.17	-0.57	0.58	0.26	0.59	-1.44	0.02	0.08
147199	hsa-miR-27b	0.23	0.15	-0.08	0.13	0.53	0.09	0.59	-0.6	0.37	0.1
42823	hsa-miR-27b*	0.3	0.16	-0.14	0.42	0.29	0.03	0.29	-0.24	0.47	0.14
145714	hsa-miR-28-3p	-0.1	-0.02	0.09	0.31	0.15	-0.12	-0.15	-0.26	0.08	-0.28
146049	hsa-miR-28-5p	0.09	-0.03	-0.13	0	0.26	0.13	0.22	-0.79	0.35	-0.17
146100	hsa-miR-296-5p	0.74	0.6	-0.14	0.63	0.64	0.4	0.48	0.84	0.81	0.66
46264	hsa-miR-298	-0.19	-0.11	0.07	-0.13	-0.06	-0.24	-0.15	0.01	-0.45	0.08
148633	hsa-miR-299-5p	-1.03	-0.2	0.82	-0.5	-0.72	-0.61	0.03	0.78	-1.34	-0.71
11039	hsa-miR-29a	-0.13	0.04	0.17	0.34	0.14	-0.12	-0.2	0.04	-0.22	-0.04
145638	hsa-miR-29a*	0.17	0.19	0.02	0.31	0.33	0.13	0.25	-0.05	0.16	0.18
11040	hsa-miR-29b	-0.11	-0.18	-0.07	-0.16	0.24	-0.3	-0.19	-0.5	-0.3	0.07
17810	hsa-miR-29b-1*	1.07	0.2	-0.88	0.89	0.16	-0.13	-0.05	0.12	1.02	1.13
42792	hsa-miR-29b-2*	0.23	0	-0.23	0.15	0.21	-0.11	0.15	-0.4	0.32	0.13
11041	hsa-miR-29c	0.1	0.05	-0.05	0.49	0.26	-0.22	-0.07	-0.19	0.08	0.13
14300	hsa-miR-29c*	0.31	0.12	-0.19	0.55	0.33	-0.1	0.17	-0.35	0.4	0.22
42513	hsa-miR-300	-0.21	0.01	0.21	-0.07	-0.27	0.28	-0.13	0.22	-0.61	0.19
13143	hsa-miR-301a	0.16	-0.17	-0.33	-0.35	0.31	-0.07	0.36	-1.11	0.31	0.01
147203	hsa-miR-302a	0.13	-0.04	-0.17	0.08	-0.1	-0.26	-0.18	0.26	0.05	0.22
11045	hsa-miR-302c*	0.07	-0.03	-0.1	-0.01	0.02	-0.16	-0.03	0.03	0.1	0.03
45764	hsa-miR-302e	0.09	-0.02	-0.1	0.02	-0.03	0.15	0.02	-0.26	0.21	-0.03
146086	hsa-miR-30a	0.34	-0.03	-0.37	0.16	0.37	-0.05	0.23	-0.86	0.45	0.22
19595	hsa-miR-30a*	0.25	0.08	-0.17	0.39	0.33	-0.11	0.13	-0.34	0.34	0.17
146112	hsa-miR-30b	0.41	0.08	-0.33	0.2	0.55	0.17	0.42	-0.97	0.44	0.38
46356	hsa-miR-30b*	0.36	0.12	-0.23	0.33	0.14	0.17	0.19	-0.21	0.33	0.38
42923	hsa-miR-30c	0.2	0.03	-0.17	0.31	0.43	-0.08	0.16	-0.65	0.27	0.14
42702	hsa-miR-30c-1*	-0.21	-0.11	0.1	0.03	-0.12	-0.27	-0.14	-0.05	-0.16	-0.26
19596	hsa-miR-30d	0.25	0.14	-0.11	0.69	0.31	-0.2	0.17	-0.26	0.18	0.31
28191	hsa-miR-30e	0.41	-0.06	-0.46	0.03	0.54	0	0.28	-1.12	0.53	0.29
145676	hsa-miR-30e*	0.41	0.07	-0.33	0.39	0.51	0.04	0.25	-0.82	0.54	0.27
147904	hsa-miR-3148	-0.22	-0.09	0.13	0.04	-0.23	-0.07	-0.29	0.11	-0.32	-0.12
147806	hsa-miR-3149	-0.08	0.15	0.23	0.24	-0.01	0.21	-0.1	0.4	-0.22	0.06
147739	hsa-miR-3161	0	-0.2	-0.2	-0.27	-0.12	-0.16	-0.17	-0.28	-0.02	0.02
147891	hsa-miR-3175	-0.06	0.14	0.2	0.16	0.13	0.04	0.08	0.29	0	-0.12
147595	hsa-miR-3178	-1.13	-0.14	0.99	-0.24	-0.33	-0.62	0.07	0.41	-1.25	-1.01
147667	hsa-miR-3182	-1.19	-0.29	0.9	-0.31	-0.49	-0.38	-0.68	0.43	-1.51	-0.86
147805	hsa-miR-3183	-0.2	-0.06	0.14	-0.13	-0.13	0.18	-0.18	-0.04	-0.23	-0.17
147817	hsa-miR-3196	-1.51	-0.19	1.32	-0.26	-1.16	0.13	-0.58	0.9	-1.55	-1.47
11053	hsa-miR-32	0.43	-0.34	-0.76	-0.98	0.57	0.24	0.54	-2.04	0.65	0.2
29575	hsa-miR-32*	-0.36	0.13	0.49	0.33	-0.1	0.05	-0.25	0.61	-0.52	-0.2
146158	hsa-miR-3202	-1.23	-0.41	0.82	-0.03	-0.63	-0.49	-0.79	-0.1	-1.34	-1.12
27533	hsa-miR-320a	-0.55	0.18	0.73	0.63	0.06	-0.15	-0.08	0.45	-0.64	-0.47
46324	hsa-miR-320b	-0.53	0.16	0.7	0.56	0.1	-0.16	-0.14	0.46	-0.56	-0.5
46228	hsa-miR-320c	-0.39	0.24	0.63	0.61	0.09	-0.01	0	0.52	-0.38	-0.4
46870	hsa-miR-320d	-0.31	0.24	0.55	0.63	0.06	-0.04	0.07	0.46	-0.35	-0.27
147691	hsa-miR-320e	-0.42	0.18	0.6	0.54	-0.02	-0.04	-0.07	0.49	-0.43	-0.4
145708	hsa-miR-324-3p	0.18	0.27	0.08	0.37	0.26	0.24	0.23	0.24	0.24	0.13
42693	hsa-miR-326	-0.1	-0.03	0.07	-0.05	-0.1	-0.17	-0.11	0.27	-0.16	-0.04
145640	hsa-miR-328	-0.03	0.15	0.18	0.27	0.18	0.14	0.18	-0.03	0.05	-0.12
42887	hsa-miR-331-3p	0.08	0.1	0.02	0.25	0.56	0.13	0.3	-0.75	0.33	-0.18
11065	hsa-miR-335	-1.51	-0.18	1.32	-1.23	-0.55	0.79	-0.49	0.56	-1.54	-1.47
145745	hsa-miR-335*	-0.04	0.04	0.08	0.26	0.04	-0.1	-0.27	0.27	-0.02	-0.06
42673	hsa-miR-337-3p	-0.05	0.21	0.26	0.02	0.43	0.18	0.45	-0.04	0.04	-0.14
17944	hsa-miR-337-5p	-0.2	0.15	0.35	-0.2	0.59	0.18	0.55	-0.38	-0.08	-0.33
42592	hsa-miR-338-3p	0.49	0.17	-0.32	0.63	-0.22	0.64	0.12	-0.32	0.69	0.29
42739	hsa-miR-339-5p	-0.47	-0.12	0.35	0.05	-0.14	-0.22	-0.05	-0.23	-0.45	-0.48
145859	hsa-miR-33a	0.13	0.12	-0.01	0.4	0.23	0.23	0.18	-0.45	0.29	-0.03
145950	hsa-miR-33b	-0.4	0.11	0.5	0.21	-0.36	0.15	-0.24	0.78	-0.39	-0.4
29872	hsa-miR-340	0	0.06	0.06	0.05	0.01	-0.1	-0.01	0.33	0.06	-0.06
32884	hsa-miR-342-3p	0.08	0.1	0.02	0.13	0.34	0.17	0.41	-0.54	0.28	-0.13
27217	hsa-miR-34a	-0.77	0.14	0.91	1.23	-0.16	-0.24	0.13	-0.25	-0.85	-0.68
148335	hsa-miR-3606	-0.27	-0.1	0.17	-0.06	-0.21	-0.04	-0.34	0.13	-0.43	-0.11
148420	hsa-miR-3607-3p	-0.05	0.25	0.29	0.78	0.09	0.08	0.12	0.17	0.25	-0.34
148418	hsa-miR-3607-5p	0.1	0.12	0.02	0.38	0.11	0.19	0.19	-0.28	0.43	-0.24
145865	hsa-miR-361-3p	0.47	0.45	-0.02	0.72	0.38	0.17	0.21	0.78	0.58	0.37
14301	hsa-miR-361-5p	0	0.24	0.25	0.62	0.28	0.1	0.15	0.06	0.14	-0.14
148465	hsa-miR-3611	-0.46	-0.19	0.27	-0.19	-0.33	-0.16	-0.42	0.15	-0.69	-0.24
147334	hsa-miR-3613-5p	0.54	0.49	-0.05	0.19	0.66	0.58	0.74	0.27	0.57	0.51
148413	hsa-miR-3614-3p	1.42	0.94	-0.48	0.94	1.23	0.78	0.95	0.79	1.5	1.34
148125	hsa-miR-3618	-0.48	-0.24	0.24	-0.03	-0.32	-0.3	-0.45	-0.12	-0.47	-0.49
17893	hsa-miR-362-3p	-0.08	-0.27	-0.19	-0.61	0.02	0.05	0.03	-0.86	-0.04	-0.13
42503	hsa-miR-362-5p	0.27	0.39	0.12	0.5	0.42	0.23	0.36	0.42	0.29	0.25
148317	hsa-miR-3621	-1.2	-0.71	0.5	-0.58	-1.1	-1.32	-0.86	0.33	-1.48	-0.93
148132	hsa-miR-3622a-3p	0.29	-0.07	-0.36	-0.13	-0.05	0	0.22	-0.39	0.39	0.19
11077	hsa-miR-363	-0.37	-0.33	0.04	-0.55	-0.22	-0.23	-0.12	-0.55	-0.36	-0.38
27544	hsa-miR-363*	0.29	0.07	-0.22	-0.14	0.36	0.07	0.29	-0.24	0.32	0.27
148481	hsa-miR-3646	-0.12	-0.05	0.07	0.17	-0.12	-0.31	-0.23	0.21	-0.09	-0.16
148269	hsa-miR-3647-3p	-0.26	0.27	0.53	0.69	0.08	0.17	0.02	0.37	0.01	-0.53
11078	hsa-miR-365	0.06	0.22	0.17	0	0.44	0.67	0.16	-0.15	0.35	-0.24
148327	hsa-miR-3651	-0.12	-0.06	0.07	0.01	-0.1	-0.09	0.14	-0.26	0.01	-0.26
148377	hsa-miR-3653	0.01	0.37	0.36	0.68	0.14	0.23	0.11	0.67	0.05	-0.03
148379	hsa-miR-3654	-0.35	0.06	0.4	0.44	-0.03	-0.13	-0.31	0.31	-0.28	-0.41
148228	hsa-miR-3656	-0.92	-0.06	0.86	-0.14	-0.82	-0.17	-0.08	0.87	-1.02	-0.82
148597	hsa-miR-3663-5p	-0.56	-0.17	0.39	-0.33	-0.52	0.1	-0.25	0.13	-0.62	-0.51
148206	hsa-miR-3664-5p	1	1.17	0.18	1.28	1.06	1.11	1.05	1.36	0.98	1.01
148234	hsa-miR-3667-5p	0.04	-0.28	-0.32	-0.35	-0.1	-0.27	-0.13	-0.53	-0.11	0.2
148214	hsa-miR-3675-3p	0.05	-0.06	-0.11	-0.02	-0.03	-0.23	-0.14	0.13	-0.15	0.26
148410	hsa-miR-3676	0.09	0.11	0.02	0.2	0.13	0	0.08	0.15	0.13	0.05
148038	hsa-miR-3679-3p	1.29	1.11	-0.18	1.41	1.14	0.79	0.94	1.29	1.36	1.22
148599	hsa-miR-3680	0.81	-0.29	-1.1	-0.73	-0.07	-0.35	0.47	-0.79	0.82	0.8
148032	hsa-miR-3685	0.56	-0.32	-0.88	-0.55	-0.21	-0.59	0.28	-0.53	0.13	0.98
148156	hsa-miR-3686	-0.57	-0.01	0.57	0.54	-0.31	-0.18	-0.43	0.35	-0.58	-0.56
148085	hsa-miR-3687	-0.95	-0.41	0.54	-0.99	-1	-0.28	-0.55	0.74	-1.05	-0.86
148077	hsa-miR-3690	-0.24	-0.26	-0.02	-0.32	-0.17	-0.12	-0.3	-0.4	-0.25	-0.22
145844	hsa-miR-374a	0.11	-0.12	-0.23	-0.71	0.49	0.41	0.46	-1.23	0.22	-0.01
148098	hsa-miR-374b	0.11	0.12	0.01	0.26	0.51	0.2	0.23	-0.61	0.27	-0.04
42476	hsa-miR-374b*	0.27	0.23	-0.03	0.24	0.27	0.24	0.39	0.02	0.34	0.19
148430	hsa-miR-374c	0.02	0.02	0	0.08	0.45	0.09	0.13	-0.66	0.12	-0.08
146009	hsa-miR-376a	-0.71	-0.09	0.63	-0.25	-0.03	-0.04	0	-0.12	-0.61	-0.82
42629	hsa-miR-376c	-0.16	0.21	0.37	-0.14	0.6	0.25	0.57	-0.22	-0.02	-0.29
11091	hsa-miR-377	-0.42	0.18	0.6	-0.07	0.66	0	0.51	-0.21	-0.3	-0.54
148668	hsa-miR-378	0.3	0.22	-0.08	0.39	0.31	0.02	0.15	0.24	0.35	0.25
11092	hsa-miR-378*	0.33	0.11	-0.21	0.15	0.19	0.2	0.28	-0.26	0.48	0.17
11105	hsa-miR-378/hsa-miR-378c/hsa-miR-378d	0.17	0.17	0	0.35	0.2	-0.05	0.11	0.25	0.25	0.09
147530	hsa-miR-378b	0.26	0.04	-0.23	0.22	0.23	-0.12	0.08	-0.23	0.33	0.19
147755	hsa-miR-378c	0.24	0.17	-0.07	0.44	0.24	-0.09	0.09	0.15	0.28	0.21
11093	hsa-miR-379	0.29	0.39	0.1	0.17	0.63	0.45	0.63	0.07	0.31	0.27
148361	hsa-miR-3911	0.25	0.23	-0.02	0.24	0.23	0.18	0.26	0.24	0.16	0.34
148049	hsa-miR-3924	0.28	0.18	-0.1	0.19	0.27	0.21	0.07	0.17	0.19	0.37
148064	hsa-miR-3926	-0.14	-0.13	0	-0.09	-0.13	-0.13	-0.17	-0.14	-0.27	-0.01
148265	hsa-miR-3935	0.07	-0.32	-0.39	-0.48	-0.18	-0.32	-0.1	-0.54	-0.03	0.17
148285	hsa-miR-3941	0.44	-0.07	-0.51	-0.13	0.28	-0.05	0.15	-0.58	0.4	0.48
148577	hsa-miR-3943	0.38	0.26	-0.12	0.47	0.29	0.1	0.05	0.39	0.46	0.31
17474	hsa-miR-421	-0.05	0	0.05	-0.19	0.4	-0.06	0.24	-0.4	0	-0.11
11104	hsa-miR-422a	0.02	0.08	0.06	0.54	-0.01	-0.18	0.03	0.04	0.12	-0.08
42730	hsa-miR-423-3p	-0.05	0.13	0.17	0.28	0.33	0	0.17	-0.15	0.12	-0.21
27565	hsa-miR-423-5p	-0.43	0.01	0.44	0.48	-0.03	-0.46	-0.26	0.33	-0.42	-0.44
42965	hsa-miR-424	0.15	-0.19	-0.34	-0.85	-0.27	0.21	0.69	-0.76	0.13	0.17
17608	hsa-miR-425	0.39	0.36	-0.03	0.38	0.55	0.22	0.45	0.19	0.34	0.43
147631	hsa-miR-4258	0.77	0.66	-0.12	0.88	0.37	0.46	0.45	1.12	0.86	0.69
147942	hsa-miR-4268	-0.85	-0.03	0.82	-0.22	-0.71	0.72	-0.71	0.77	-1.51	-0.19
147751	hsa-miR-4274	1.35	1.22	-0.13	1.39	1.35	1.03	1.11	1.22	1.44	1.27
147743	hsa-miR-4275	0.17	-0.1	-0.27	0.44	0.09	-0.39	-0.04	-0.61	0.34	0
147767	hsa-miR-4279	-0.19	0	0.19	-0.21	-0.29	0.36	-0.38	0.52	-0.92	0.54
147636	hsa-miR-4284	0.94	-0.33	-1.27	-0.9	0.32	-0.11	0.42	-1.37	0.76	1.12
147604	hsa-miR-4285	-1.67	-0.34	1.32	-0.57	-1.31	0.22	-0.79	0.73	-1.77	-1.57
147744	hsa-miR-4286	-0.03	0.21	0.24	0.58	0.12	0.04	0.02	0.27	0.08	-0.15
147588	hsa-miR-4288	1.13	-0.8	-1.93	-0.96	-0.58	-1.42	-0.78	-0.28	1.36	0.89
147735	hsa-miR-4289	-0.19	-0.12	0.07	-0.19	0.32	-0.02	0.24	-0.97	-0.11	-0.27
147920	hsa-miR-4290	-1.21	-0.03	1.19	-0.29	-1.02	0.82	-0.76	1.12	-1.71	-0.71
147616	hsa-miR-4291	-0.21	-0.11	0.1	0.15	0.21	-0.46	0.04	-0.51	-0.19	-0.23
147600	hsa-miR-4292	0.31	0.37	0.07	0.55	0.06	0.24	0.2	0.81	0.37	0.24
147632	hsa-miR-4297	0.01	-0.03	-0.04	0	-0.08	0.05	-0.11	0.01	-0.02	0.04
147614	hsa-miR-4299	-0.25	0.07	0.32	0.16	-0.08	0.01	-0.21	0.47	-0.31	-0.19
147861	hsa-miR-4301	-0.13	0.28	0.41	0.87	0.33	-0.23	-0.01	0.44	0.02	-0.27
147722	hsa-miR-4306	-0.75	-0.37	0.38	-0.07	-0.33	-0.79	-0.59	-0.1	-0.86	-0.64
147947	hsa-miR-4308	0	-0.07	-0.06	-0.08	-0.17	-0.06	-0.08	0.05	-0.01	0.01
147907	hsa-miR-4312	0.36	0.25	-0.11	0.38	0.37	-0.02	0.22	0.3	0.27	0.46
147776	hsa-miR-4317	0.15	-0.01	-0.16	-0.05	0.42	0.09	0.45	-0.97	0.24	0.06
147847	hsa-miR-4324	-0.49	-0.01	0.48	0.33	0	-0.11	-0.11	-0.16	-0.39	-0.58
147771	hsa-miR-4328	-0.3	0.1	0.4	0.32	0.28	-0.01	-0.08	0	-0.33	-0.27
147926	hsa-miR-4329	-0.27	-0.03	0.24	0.18	0.02	-0.04	-0.09	-0.25	-0.21	-0.34
18847	hsa-miR-450a	0.64	0.43	-0.2	0.03	0.38	0.68	1.07	0.01	0.59	0.69
42866	hsa-miR-451	-6.1	-1.84	4.27	-2.76	-1.79	-2.19	-0.86	-1.57	-5.43	-6.78
29379	hsa-miR-452	-0.28	0.21	0.49	0.03	0.15	0.6	-0.12	0.38	0.26	-0.83
148620	hsa-miR-454	0.4	0.14	-0.26	-0.29	0.47	0.5	0.57	-0.52	0.6	0.2
28950	hsa-miR-455-3p	0.21	0	-0.21	-0.23	0.21	0.7	0.36	-1.04	0.37	0.05
13179	hsa-miR-455-5p	0.31	0.29	-0.01	0.57	0.33	0.68	0.31	-0.43	0.47	0.14
148682	hsa-miR-483-3p	-0.58	-0.19	0.39	-0.3	-0.64	0.29	-0.76	0.46	-1.25	0.09
42654	hsa-miR-483-5p	-0.86	-0.38	0.48	-0.25	-0.85	-0.5	-0.27	-0.05	-0.85	-0.87
145753	hsa-miR-484	0.08	0.13	0.04	0.19	0.2	0.05	0.19	0	0.19	-0.02
42694	hsa-miR-485-3p	-0.64	-0.29	0.35	-0.34	-0.62	-0.25	-0.38	0.13	-0.75	-0.54
32946	hsa-miR-486-5p	-0.28	-0.29	0	-0.03	-0.61	-0.37	-0.22	-0.21	-0.25	-0.31
14285	hsa-miR-487b	-0.03	-0.18	-0.15	0.11	-0.01	-0.34	-0.18	-0.48	0.16	-0.22
42704	hsa-miR-488	0.17	0.18	0.01	0.16	0.27	0.08	0.12	0.29	0.05	0.29
42703	hsa-miR-490-3p	-0.16	0	0.16	0.29	0.07	-0.11	-0.13	-0.11	-0.19	-0.12
17822	hsa-miR-490-5p	0.28	0.36	0.09	0.75	0.35	0.19	0.39	0.13	0.43	0.12
147701	hsa-miR-491-3p	-1.12	-0.33	0.79	-0.09	-0.79	0.22	-0.83	-0.15	-1.28	-0.96
147953	hsa-miR-491-5p	0.02	0.01	-0.01	0.33	0.12	-0.09	-0.05	-0.25	0.12	-0.08
42847	hsa-miR-497	-0.55	0.1	0.65	0.11	0.3	-0.28	0.37	-0.01	-0.44	-0.66
42442	hsa-miR-498	-0.47	0.06	0.53	-0.07	-0.31	0.15	-0.07	0.59	-0.61	-0.33
145692	hsa-miR-499-3p	0.31	-0.04	-0.35	-0.11	-0.05	0.07	0.51	-0.61	0.76	-0.15
14313	hsa-miR-499-5p	0.43	-0.06	-0.49	-0.49	0.45	-0.19	0.21	-0.3	0.37	0.48
17875	hsa-miR-500a	0.17	0.29	0.12	0.38	0.32	0.2	0.23	0.35	0.2	0.15
46406	hsa-miR-500a*	0.23	0.22	-0.01	0.25	0.3	0.23	0.22	0.07	0.22	0.23
145675	hsa-miR-501-5p	-0.18	0.08	0.26	0.25	-0.28	-0.18	-0.2	0.8	-0.24	-0.13
146178	hsa-miR-502-3p	-0.12	-0.02	0.09	0.1	0.11	-0.06	-0.09	-0.18	-0.09	-0.15
42669	hsa-miR-505	-0.32	0.02	0.34	0.27	-0.06	-0.07	-0.08	0.02	-0.27	-0.37
42490	hsa-miR-505*	0.2	0.29	0.09	0.29	0.19	0.24	0.15	0.56	0.09	0.31
42581	hsa-miR-513a-5p	-0.4	-0.04	0.36	0.32	-0.28	-0.59	-0.46	0.79	-0.53	-0.28
46789	hsa-miR-513b	0.45	0.51	0.06	0.58	0.55	0.26	0.35	0.84	0.43	0.48
11151	hsa-miR-516b	-0.17	-0.11	0.06	-0.15	-0.09	-0.16	-0.16	-0.02	-0.32	-0.03
148641	hsa-miR-518b	0.04	-0.03	-0.07	0	-0.04	-0.06	-0.14	0.08	-0.31	0.38
13137	hsa-miR-518e*/hsa-miR-519a*/hsa-miR-519b-5p/hsa-miR-519c-5p/hsa-miR-522*/hsa-miR-523*	-1.07	-0.16	0.91	-0.37	-0.79	0.22	-0.61	0.75	-1.1	-1.04
46221	hsa-miR-519d	0.04	0.12	0.08	0.14	-0.02	0.15	0.1	0.26	0.03	0.05
11164	hsa-miR-519e	0.25	0.07	-0.18	0.25	0.19	-0.1	0.2	-0.18	0.38	0.12
13132	hsa-miR-519e*	-0.51	-0.26	0.25	-0.12	-0.4	-0.43	-0.37	0.02	-0.42	-0.59
11175	hsa-miR-525-5p	-0.32	-0.2	0.12	-0.19	-0.27	-0.37	-0.18	0.01	-0.31	-0.33
14272	hsa-miR-542-3p	0.15	-0.03	-0.19	-0.36	-0.21	0.2	0.63	-0.44	0.05	0.25
42811	hsa-miR-542-5p	-0.15	-0.14	0	-0.39	-0.52	-0.09	0.25	0.04	-0.35	0.06
148086	hsa-miR-548aa	-0.07	-0.32	-0.25	-0.55	-0.11	-0.21	-0.16	-0.56	0.07	-0.2
17272	hsa-miR-551a	-0.13	-0.24	-0.11	-0.18	-0.42	-0.45	-0.22	0.09	-0.26	0
148644	hsa-miR-551b	0.04	0.18	0.14	0.15	0.16	0.88	-0.02	-0.27	0.01	0.08
42781	hsa-miR-551b*	-0.91	-0.52	0.39	-0.52	-1.05	-0.47	-0.77	0.19	-1.01	-0.81
28966	hsa-miR-574-3p	-0.04	0.1	0.13	0.1	0.03	0.15	0.09	0.11	0	-0.07
27740	hsa-miR-574-5p	-0.1	0.21	0.3	0.38	0.08	0.08	-0.02	0.52	-0.21	0.01
42446	hsa-miR-576-5p	0.49	0.38	-0.1	0.35	0.53	0.28	0.34	0.42	0.59	0.38
145647	hsa-miR-584	0.05	0.11	0.06	0.32	0.16	0.04	-0.16	0.2	0.06	0.04
17546	hsa-miR-585	-0.49	-0.03	0.46	-0.23	-0.44	-0.1	-0.16	0.78	-0.68	-0.29
42542	hsa-miR-589	-0.13	-0.39	-0.26	-0.18	-0.18	-0.54	-0.44	-0.59	-0.07	-0.19
17503	hsa-miR-590-5p	0.27	-0.08	-0.35	-0.51	0.41	0.29	0.37	-0.98	0.53	0.01
42818	hsa-miR-597	0.08	-0.33	-0.41	-0.16	-0.16	-0.52	-0.3	-0.52	0.19	-0.04
17377	hsa-miR-600	0.98	-0.18	-1.16	-0.25	0.18	-0.04	0.2	-1	0.94	1.03
17498	hsa-miR-601	0.28	0.25	-0.03	0.33	0.29	0.17	0.18	0.29	0.29	0.27
145736	hsa-miR-605	-0.59	-0.22	0.37	-0.45	-0.54	-0.24	-0.21	0.32	-0.64	-0.54
27672	hsa-miR-615-3p	-0.28	-0.24	0.04	-0.26	-0.41	-0.16	-0.26	-0.1	-0.27	-0.28
148652	hsa-miR-620	0.01	-0.2	-0.21	-0.37	-0.05	-0.2	-0.07	-0.32	-0.04	0.05
145740	hsa-miR-625*	-0.7	-0.45	0.25	-0.38	-0.67	-0.7	-0.54	0.04	-1	-0.39
148684	hsa-miR-628-3p	-0.19	-0.06	0.14	0.08	-0.16	-0.01	-0.21	0.01	-0.21	-0.18
17566	hsa-miR-629*	-0.22	-0.37	-0.15	-0.02	-0.23	-0.47	-0.34	-0.77	0.04	-0.48
17327	hsa-miR-630	-0.22	-0.09	0.13	-0.06	-0.27	-0.05	-0.36	0.27	-0.34	-0.1
42591	hsa-miR-634	-0.02	-0.24	-0.22	-0.2	-0.23	-0.25	-0.27	-0.23	-0.13	0.09
42832	hsa-miR-638	-0.66	0.06	0.72	0.13	-0.61	0.04	-0.16	0.88	-0.83	-0.49
148396	hsa-miR-642b	-1.87	-0.67	1.2	-0.53	-1.22	-1.16	-0.95	0.49	-2	-1.75
145963	hsa-miR-646	1.82	2.27	0.44	-0.32	4.77	4.45	2.68	-0.25	3.22	0.43
42746	hsa-miR-647	0.26	0.03	-0.23	-0.02	0.04	-0.04	0.14	0.05	0.22	0.3
17394	hsa-miR-651	1.04	0.88	-0.15	1.05	0.93	0.88	0.96	0.59	1.19	0.88
42827	hsa-miR-652	0.23	0.01	-0.21	-0.01	0.32	-0.07	0.21	-0.39	0.46	0
21498	hsa-miR-654-3p	0	0.32	0.32	0.07	0.5	0.25	0.57	0.19	0.01	-0.02
42749	hsa-miR-659	-0.39	-0.19	0.2	0.14	-0.41	-0.61	-0.31	0.25	-0.26	-0.52
17338	hsa-miR-660	0.23	0.14	-0.09	-0.04	0.34	0.22	0.32	-0.15	0.29	0.17
145973	hsa-miR-664	-0.07	0.06	0.13	0.21	-0.07	0	-0.09	0.24	-0.11	-0.02
145768	hsa-miR-665	-1.56	-0.3	1.26	-0.77	-0.07	-0.38	-0.87	0.6	-1.78	-1.34
145701	hsa-miR-668	0.15	0.05	-0.1	-0.11	0.24	0.2	0.08	-0.13	0.24	0.07
42761	hsa-miR-675	-1.43	-0.53	0.9	-0.51	-1.02	-0.85	-0.57	0.32	-1.49	-1.37
148118	hsa-miR-676*	0.01	-0.52	-0.53	0.21	-0.55	-0.98	-0.73	-0.56	-0.23	0.25
29490	hsa-miR-7	0.28	0.12	-0.15	0.03	0.18	0.13	0.11	0.17	0.31	0.24
29190	hsa-miR-708	-0.32	0.18	0.49	-0.13	0.03	0.53	0.71	-0.25	-0.22	-0.42
146196	hsa-miR-711	-0.73	-0.37	0.36	-0.36	-0.56	-0.57	-0.68	0.33	-0.85	-0.61
146064	hsa-miR-718	1.36	1.27	-0.1	1.42	1.39	1.19	1.21	1.12	1.43	1.29
148679	hsa-miR-720	-0.21	-0.1	0.12	0.17	-0.2	-0.45	-0.25	0.24	-0.2	-0.23
27568	hsa-miR-744	0.17	0.03	-0.14	0.06	0.19	-0.1	-0.07	0.08	-0.21	0.56
146111	hsa-miR-767-5p	0.15	0.2	0.04	0.15	0.29	0.13	0.23	0.19	0.31	0
42808	hsa-miR-874	-0.42	0.06	0.48	0.21	0	-0.29	0.07	0.31	-0.43	-0.42
30033	hsa-miR-877	-0.04	0.07	0.11	0.1	-0.01	0.02	0	0.22	-0.21	0.13
148622	hsa-miR-877*	-0.02	0.18	0.2	-0.07	-0.18	0.78	-0.08	0.47	-0.32	0.28
28047	hsa-miR-890	-0.25	-0.19	0.06	-0.22	-0.32	-0.12	-0.23	-0.08	-0.16	-0.34
27961	hsa-miR-891a	-0.43	-0.4	0.03	-0.31	-0.55	-0.32	-0.52	-0.3	-0.49	-0.38
148621	hsa-miR-892a	0.46	0.43	-0.03	0.52	0.44	0.32	0.34	0.52	0.46	0.46
4040	hsa-miR-9	0.53	0.5	-0.03	0.57	0.33	0.89	0.64	0.07	0.61	0.46
42932	hsa-miR-920	-0.33	-0.16	0.17	-0.27	-0.21	-0.2	-0.37	0.23	-0.49	-0.17
145693	hsa-miR-92a	-0.3	-0.05	0.26	0.24	-0.07	-0.07	-0.08	-0.25	-0.18	-0.43
145897	hsa-miR-92b	-0.5	-0.29	0.22	-0.13	-0.3	-0.29	-0.35	-0.37	-0.38	-0.63
30687	hsa-miR-93	-0.44	-0.15	0.29	0	-0.11	-0.3	-0.02	-0.35	-0.39	-0.49
17863	hsa-miR-934	-0.13	-0.06	0.07	-0.09	0.03	-0.01	-0.25	0.01	-0.31	0.05
42514	hsa-miR-937	0.36	-0.09	-0.44	0.05	-0.04	-0.37	-0.06	0	0.34	0.38
42696	hsa-miR-943	-0.68	-0.04	0.64	-0.48	-0.57	-0.33	0.12	1.06	-0.96	-0.4
11181	hsa-miR-95	0.41	-0.15	-0.56	-0.46	0.26	0.53	0.6	-1.69	0.87	-0.05
11182	hsa-miR-98	-0.14	0.02	0.17	0.14	0.36	0.08	0.09	-0.55	-0.06	-0.23
42708	hsa-miR-99a	-0.17	0.23	0.4	0.51	0.21	0.25	0.07	0.09	-0.04	-0.29
145651	hsa-miR-99a*	0	0.07	0.07	0.11	0.12	0.32	0.03	-0.24	0.13	-0.13
11184	hsa-miR-99b	-0.01	0.2	0.21	0.61	0.35	0.1	0.27	-0.32	0.13	-0.14
17898	hsa-miR-99b*	0.15	0.13	-0.02	0.32	0.01	-0.07	0.03	0.36	0.14	0.15
28302	hsa-miRPlus-A1015	-0.34	0.08	0.42	0.34	-0.21	-0.09	-0.31	0.69	-0.23	-0.45
42780	hsa-miRPlus-A1065	-0.23	-0.16	0.07	0.32	0.18	-0.58	-0.1	-0.63	-0.2	-0.27
42793	hsa-miRPlus-A1072	-0.77	-0.31	0.46	-0.29	-0.67	-0.43	-0.48	0.3	-0.92	-0.63
17858	hsa-miRPlus-A1073	0.99	0.94	-0.05	1.05	1.06	0.77	0.9	0.92	1.05	0.92
145956	hsa-miRPlus-A1083	0.21	0.27	0.06	0.35	0.29	0.13	0.19	0.38	0.17	0.24
17885	hsa-miRPlus-A1086	-1.07	-0.43	0.65	-1.09	-0.98	0.8	-0.63	-0.22	-1.6	-0.55
17848	hsa-miRPlus-A1087	-0.72	-0.54	0.18	-0.36	-0.74	-0.15	-0.83	-0.63	-1.22	-0.22
17653	hsa-miRPlus-C1049	0.56	0.15	-0.41	0.62	0.47	-0.03	0.18	-0.48	0.37	0.75
17955	hsa-miRPlus-C1110	0.16	0.02	-0.14	-0.49	-0.16	0.27	0.27	0.19	0.2	0.11
145933	hsa-miRPlus-C1115	-0.57	-0.14	0.43	0.04	-0.61	-0.45	-0.45	0.78	-0.65	-0.48
146113	hsa-miRPlus-G1246-3p	0.05	0.14	0.09	0.37	0.01	0.14	0.12	0.05	0.17	-0.08
147536	hsa-miRPlus-I107*	0.35	0.16	-0.18	0.02	0.4	0.17	0.35	-0.12	0.39	0.3
148504	hsa-miRPlus-I874*	0.18	0.3	0.12	0.51	0.26	0.19	0.14	0.42	0.29	0.07
147415	hsa-miRPlus-J1011	-0.43	-0.14	0.29	-0.04	-0.39	0.38	-0.43	-0.2	-0.57	-0.28
42502	hsa-miRPlus-J204*	-0.42	-0.06	0.36	0.07	-0.12	-0.43	-0.2	0.38	-0.42	-0.42
147804	hsv1-miR-H17	-0.31	-0.14	0.17	-0.18	-0.26	-0.23	-0.11	0.08	-0.54	-0.08
146159	hsv1-miR-H4*	-0.16	-0.29	-0.14	-0.36	0.01	-0.3	-0.15	-0.68	-0.05	-0.26
146098	hsv1-miR-H5-3p	0.59	-0.44	-1.03	-0.58	0.03	-1.26	0.41	-0.81	0.46	0.72
146117	hsv1-miR-H6-3p	-0.68	-0.07	0.6	-0.22	-0.39	-0.24	-0.18	0.66	-1.14	-0.22
146090	hsv1-miR-H7*	-2.51	-0.54	1.97	-1	-1.82	-0.12	-0.78	1.02	-2.71	-2.31
146042	hsv1-miR-H8*	0.64	0.55	-0.08	0.87	0.36	0.28	0.39	0.85	0.68	0.59
147803	hsv2-miR-H10	-1.32	-0.31	1.01	-0.27	-0.99	-0.41	-0.37	0.52	-1.37	-1.27
147738	hsv2-miR-H20	0.32	-0.1	-0.42	-0.1	-0.08	-0.13	-0.06	-0.16	0.33	0.31
147864	hsv2-miR-H24	0.49	0.25	-0.25	0.49	0.22	0.04	0.03	0.46	0.57	0.42
147884	hsv2-miR-H25	-1.51	-0.4	1.11	-0.7	-1.4	0.36	-0.64	0.36	-1.56	-1.47
147900	hsv2-miR-H6*	-0.21	-0.02	0.19	-0.1	-0.3	0.18	-0.09	0.19	-0.16	-0.26
147790	hsv2-miR-H7-3p	-2.22	-0.53	1.69	-0.73	-1.9	-0.17	-0.74	0.9	-2.48	-1.95
147840	hsv2-miR-H9-3p	-0.44	-0.34	0.1	-0.27	-0.41	-0.35	-0.26	-0.4	-0.46	-0.41
17567	kshv-miR-K12-1	-0.75	-0.49	0.26	-0.5	-0.53	-0.43	-0.63	-0.37	-0.78	-0.72
42656	kshv-miR-K12-10a	1.13	0.96	-0.17	1.18	1.08	0.77	0.91	0.85	1.12	1.13
42624	kshv-miR-K12-10b	1.14	1.05	-0.09	1.16	1.26	0.85	0.92	1.05	1.24	1.05
147919	kshv-miR-K12-12	-0.31	0.05	0.36	-0.26	-0.38	0.48	-0.17	0.58	-0.37	-0.25
42795	kshv-miR-K12-3	-0.75	-0.16	0.6	-0.22	-0.61	-0.06	-0.32	0.43	-0.89	-0.61
147885	kshv-miR-K12-5*	-0.45	-0.19	0.25	-0.32	-0.45	-0.09	-0.23	0.13	-0.34	-0.56
17488	kshv-miR-K12-6-3p	0.04	-0.05	-0.09	0.09	-0.03	-0.28	-0.34	0.33	-0.71	0.79
19011	SNORD10	-0.24	0.19	0.42	0.15	0.22	0.28	0.2	0.08	-0.05	-0.43
19005	SNORD118	-0.61	0.05	0.65	0.46	-0.4	0.08	-0.4	0.49	-0.56	-0.65
19606	SNORD12	0.08	0.39	0.31	0.33	0.42	0.42	0.34	0.44	0.14	0.01
19603	SNORD13	0.1	0.07	-0.04	0.01	-0.08	0.32	0.03	0.05	0.26	-0.05
19013	SNORD14B	0.14	0.1	-0.04	0.21	0.11	0.27	0.05	-0.16	0.38	-0.1
19008	SNORD2	-0.25	0.05	0.3	0.31	-0.03	0.16	-0.17	-0.03	-0.11	-0.4
19007	SNORD3@	-0.56	-0.12	0.44	-0.16	-0.08	-0.27	-0.31	0.22	-0.6	-0.52
46204	SNORD38B	-0.17	0.08	0.26	0.02	0.29	0.21	0.17	-0.28	0.02	-0.37
46206	SNORD44	-0.15	0.06	0.21	0.01	0.37	0.26	0.29	-0.63	0.23	-0.54
46205	SNORD48	-0.28	0.08	0.35	0.17	0.15	-0.02	0.15	-0.07	-0.05	-0.51
46203	SNORD49A	0.03	0.04	0	-0.13	0.27	0.41	0.25	-0.6	0.35	-0.28
19604	SNORD4A	-0.27	0.3	0.57	0.69	0.11	0.19	0	0.49	-0.14	-0.39
19605	SNORD6	-0.53	0.08	0.6	0.34	-0.03	-0.22	-0.23	0.53	-0.48	-0.57
145663	SNORD65	-0.51	0.23	0.74	0.52	0.06	0.07	-0.18	0.69	-0.4	-0.61
145666	SNORD68	0.03	0.19	0.15	0.18	0.29	0.27	0.2	-0.01	0.18	-0.12
17492	sv40-miR-S1-5p	-2.56	-0.6	1.96	-0.41	-1.27	-0.92	-0.9	0.48	-2.79	-2.34
